# Supplementary material for: Genome-wide analysis of excretory/secretory proteins in Echinococcus multilocularis: insights into functional characteristics of the tapeworm secretome
Source: Parasit Vectors. 2015 Dec 30;8:666. doi: 10.1186/s13071-015-1282-7 (PMC4696181; doi:10.1186/s13071-015-1282-7)
Supplement: Additional file 1: Table S1. — Comprehensive annotation information for all the predicted ES proteins in E. multilocularis. (XLS 116 kb) [file 13071_2015_1282_MOESM1_ESM.xls]

## Sheet: Sheet1
Table S1. Comprehensive annotation information for all the predicted ES proteins in E. multilocularis.
Gene IDs	Tapeworm-specific	Pfam domains	SUPER FAMILY IDs	GO terms	KO terms	InterPro terms
EmuJ_000088000.1	Yes
EmuJ_000335300.1	No				K10875
EmuJ_000562100.1	Yes
EmuJ_001120400.1	Yes
EmuJ_000967900.1	No	Papain family cysteine protease(PF00112);Cathepsin propeptide inhibitor domain (I29)(PF08246);	SSF54001;	GO:0008234;GO:0006508;	K01371	IPR013128;IPR013201;IPR000668;IPR025660;IPR000169;
EmuJ_000280400.1	No	Integrase core domain(PF00665);	SSF53098;	GO:0015074;GO:0003676;		IPR001584;IPR012337;
EmuJ_000298500.1	Yes
EmuJ_000502700.1	Yes
EmuJ_000521400.1	Yes
EmuJ_000524000.1	Yes				K05459
EmuJ_000549200.1	Yes
EmuJ_000569600.1	Yes
EmuJ_000020700.1	No			GO:0007268;	K15293	IPR027080;
EmuJ_000076200.1	Yes
EmuJ_000166100.1	Yes
EmuJ_000551600.1	Yes
EmuJ_000371200.1	No	Helicase conserved C-terminal domain(PF00271);	SSF52540;		K13025	IPR027417;IPR001650;
EmuJ_000970500.1	No	Eukaryotic aspartyl protease(PF00026);	SSF50630;	GO:0004190;	K01379	IPR021109;IPR001461;IPR001969;
EmuJ_000081100.1	Yes
EmuJ_000174100.1	No	Domain of unknown function (DUF4541)(PF15074);				IPR027901;
EmuJ_000218500.1	No	Thrombospondin type 1 domain(PF00090);	SSF82895;		K06827	IPR000884;IPR006207;
EmuJ_000381600.1	Yes	Taeniidae antigen(PF05596);				IPR008860;
EmuJ_000381700.1	Yes	Taeniidae antigen(PF05596);				IPR008860;
EmuJ_000439500.1	No	Sushi domain (SCR repeat)(PF00084);	SSF57535;		K17495	IPR000436;
EmuJ_000477200.1	No	Cathepsin propeptide inhibitor domain (I29)(PF08246);Papain family cysteine protease(PF00112);	SSF54001;	GO:0008234;GO:0006508;	K01365	IPR013128;IPR013201;IPR025661;IPR000668;IPR025660;IPR000169;
EmuJ_000523100.1	Yes
EmuJ_000682900.1	No	ML domain(PF02221);	SSF81296;		K13443	IPR003172;IPR014756;
EmuJ_000701800.1	No	Immunoglobulin domain(PF13895);Low-density lipoprotein receptor domain class A(PF00057);	SSF48726;SSF57424;	GO:0005515;		IPR002172;IPR007110;IPR013783;IPR023415;IPR003599;
EmuJ_000749600.1	Yes
EmuJ_000854100.1	No	Glucosidase II beta subunit-like protein(PF07915);	SSF50911;		K10088	IPR009011;IPR012913;
EmuJ_000381500.1	Yes	Taeniidae antigen(PF05596);				IPR008860;
EmuJ_000824400.1	No	Fasciclin domain(PF02469);Fasciclin domain(PF02469);Fasciclin domain(PF02469);	SSF82153;			IPR000782;
EmuJ_000989200.1	No	Cathepsin propeptide inhibitor domain (I29)(PF08246);Papain family cysteine protease(PF00112);	SSF54001;	GO:0008234;GO:0006508;	K01365	IPR013128;IPR013201;IPR025661;IPR025660;IPR000668;IPR000169;
EmuJ_001046200.1	No	Trypsin(PF00089);	SSF50494;	GO:0004252;GO:0003824;		IPR009003;IPR001314;IPR001254;IPR018114;
EmuJ_001136700.1	No	Kunitz/Bovine pancreatic trypsin inhibitor domain(PF00014);	SSF57362;	GO:0004867;	K06238	IPR020901;IPR002223;
EmuJ_001137100.1	No	Kunitz/Bovine pancreatic trypsin inhibitor domain(PF00014);	SSF57362;	GO:0004867;	K06238	IPR020901;IPR002223;
EmuJ_001146900.1	Yes
EmuJ_000286500.1	Yes
EmuJ_000336000.1	No				K10875
EmuJ_000948200.1	No
EmuJ_000348100.1	No	Arginyl tRNA synthetase N terminal domain(PF03485);tRNA synthetases class I (R)(PF00750);DALR anticodon binding domain(PF05746);	SSF47323;SSF52374;SSF55190;	GO:0004814;GO:0000166;	K01887	IPR001412;IPR014729;IPR008909;IPR005148;IPR009080;IPR001278;
EmuJ_000391800.1	No	Translocon-associated protein, delta subunit precursor (TRAP-delta)(PF05404);		GO:0005783;	K04571	IPR008855;
EmuJ_000717200.1	Yes
EmuJ_000923600.1	Yes
EmuJ_000972900.1	Yes
EmuJ_001137300.1	No	Kunitz/Bovine pancreatic trypsin inhibitor domain(PF00014);	SSF57362;	GO:0004867;	K06238	IPR020901;IPR002223;
EmuJ_000216000.1	Yes			GO:0005515;		IPR000742;IPR013032;
EmuJ_000321600.1	No	Collagenase NC10 and Endostatin(PF06482);	SSF56436;	GO:0005198;		IPR010515;IPR016187;IPR016186;
EmuJ_000325200.1	No	Asparaginase(PF01112);	SSF56235;	GO:0016787;	K01444	IPR029055;IPR000246;
EmuJ_000340500.1	No	Melibiase(PF02065);	SSF51445;SSF51011;	GO:0004553;GO:0003824;	K01189	IPR013785;IPR002241;IPR013780;IPR000111;IPR017853;
EmuJ_000619300.1	No	von Willebrand factor type A domain(PF00092);	SSF53300;			IPR003609;IPR003582;IPR002035;
EmuJ_000654500.1	No	Papain family cysteine protease(PF00112);Cathepsin propeptide inhibitor domain (I29)(PF08246);	SSF54001;	GO:0008234;GO:0006508;	K01371	IPR013201;IPR013128;IPR025661;IPR025660;IPR000668;IPR000169;
EmuJ_000654600.1	No	Cathepsin propeptide inhibitor domain (I29)(PF08246);Papain family cysteine protease(PF00112);	SSF54001;	GO:0006508;GO:0008234;	K01371	IPR013128;IPR013201;IPR025661;IPR025660;IPR000668;IPR000169;
EmuJ_000716600.1	No	Galactose mutarotase-like(PF13802);Glycosyl hydrolases family 31(PF01055);	SSF74650;SSF51445;SSF51011;	GO:0004553;GO:0003824;	K05546	IPR011013;IPR000322;IPR025887;IPR017853;
EmuJ_000733100.1	No	Saposin A-type domain(PF02199);Saposin-like type B, region 2(PF03489);Saposin-like type B, region 1(PF05184);	SSF47862;	GO:0005764;GO:0006629;	K12382	IPR008139;IPR011001;IPR007856;IPR008373;IPR008138;IPR003119;
EmuJ_000879900.1	Yes	Fibronectin type III-like domain(PF14310);Glycosyl hydrolase family 3 N terminal domain(PF00933);Glycosyl hydrolase family 3 C-terminal domain(PF01915);	SSF52279;SSF51445;	GO:0004553;		IPR026892;IPR002772;IPR001764;IPR026891;IPR017853;
EmuJ_000929500.1	No	Spondin_N(PF06468);Kunitz/Bovine pancreatic trypsin inhibitor domain(PF00014);Thrombospondin type 1 domain(PF00090);	SSF57362;SSF82895;	GO:0004867;		IPR000884;IPR020901;IPR009465;IPR002223;
EmuJ_001170900.1	Yes
EmuJ_000086100.1	No	Subtilase family(PF00082);Proprotein convertase P-domain(PF01483);	SSF52743;SSF49785;	GO:0004252;	K01349	IPR002884;IPR000209;IPR015500;IPR008979;IPR023828;
EmuJ_000104000.1	No	wnt family(PF00110);		GO:0005102;	K01384	IPR005817;
EmuJ_000119200.1	No	Neuroendocrine protein 7B2 precursor (Secretogranin V)(PF05281);		GO:0007218;		IPR007945;
EmuJ_000654100.1	No	Cathepsin propeptide inhibitor domain (I29)(PF08246);Papain family cysteine protease(PF00112);	SSF54001;	GO:0008234;GO:0006508;	K01371	IPR013128;IPR013201;IPR025661;IPR025660;IPR000668;IPR000169;
EmuJ_000654200.1	No	Papain family cysteine protease(PF00112);Cathepsin propeptide inhibitor domain (I29)(PF08246);	SSF54001;	GO:0008234;GO:0006508;	K01365	IPR013128;IPR013201;IPR025661;IPR025660;IPR000668;IPR000169;
EmuJ_000654800.1	No	Papain family cysteine protease(PF00112);Cathepsin propeptide inhibitor domain (I29)(PF08246);	SSF54001;	GO:0006508;GO:0008234;	K01365	IPR013201;IPR013128;IPR025661;IPR000668;IPR025660;IPR000169;
EmuJ_001136600.1	No	Kunitz/Bovine pancreatic trypsin inhibitor domain(PF00014);	SSF57362;	GO:0004867;	K06238	IPR020901;IPR002223;
EmuJ_001169400.1	No	Iron/zinc purple acid phosphatase-like protein C(PF14008);Calcineurin-like phosphoesterase(PF00149);	SSF49363;SSF56300;	GO:0016787;GO:0005515;GO:0003993;		IPR015914;IPR029052;IPR004843;IPR025733;IPR003961;IPR008963;
EmuJ_000216800.1	Yes
EmuJ_000270800.1	Yes	BRK domain(PF07533);	SSF160481;	GO:0005515;	K14437	IPR006576;
EmuJ_000380800.1	No	DnaJ domain(PF00226);	SSF46565;		K09539	IPR001623;
EmuJ_000530500.2	Yes
EmuJ_000589800.1	Yes
EmuJ_000781600.1	No	Cysteine-rich secretory protein family(PF00188);	SSF55797;	GO:0005576;		IPR018244;IPR002413;IPR001283;IPR014044;
EmuJ_000855000.1	No	Cytosol aminopeptidase family, catalytic domain(PF00883);	SSF53187;	GO:0004177;	K01255	IPR000819;IPR011356;
EmuJ_000981800.1	No	Hsp70 protein(PF00012);	SSF53067;SSF100934;		K09486	IPR018181;IPR029048;IPR029047;IPR013126;
EmuJ_001163400.1	No	Degradation arginine-rich protein for mis-folding(PF10208);	SSF47862;SSF68906;			IPR019345;IPR008139;IPR011001;
EmuJ_000065200.1	Yes
EmuJ_000089900.1	No	Myotubularin-like phosphatase domain(PF06602);Myotubularin-like phosphatase domain(PF06602);	SSF52799;	GO:0016311;	K18084	IPR029021;IPR010569;
EmuJ_000170200.1	No	Serine carboxypeptidase(PF00450);	SSF53474;	GO:0004185;	K13289	IPR029058;IPR001563;IPR018202;
EmuJ_000347700.1	Yes
EmuJ_000381100.1	Yes	Taeniidae antigen(PF05596);				IPR008860;
EmuJ_000641100.1	No	A-macroglobulin complement component(PF07678);MG2 domain(PF01835);Alpha-macro-globulin thiol-ester bond-forming region(PF10569);Alpha-2-macroglobulin family(PF00207);A-macroglobulin receptor(PF07677);	SSF49410;SSF48239;	GO:0005615;GO:0005515;GO:0005576;GO:0004866;		IPR019742;IPR001599;IPR000742;IPR013032;IPR011626;IPR002890;IPR009048;IPR008930;IPR019565;
EmuJ_000990500.1	No	TNFR/NGFR cysteine-rich region(PF00020);TNFR/NGFR cysteine-rich region(PF00020);	SSF57586;	GO:0005515;	K02583	IPR001368;
EmuJ_000428200.1	Yes					IPR003599;
EmuJ_000456150.1	No	Serine carboxypeptidase S28(PF05577);	SSF53474;	GO:0006508;	K01276	IPR029058;IPR008758;
EmuJ_000550500.1	Yes
EmuJ_000558600.1	No		SSF50978;SSF69322;	GO:0005515;		IPR011990;IPR017986;IPR001680;IPR015943;
EmuJ_000908900.1	No	Transferrin receptor-like dimerisation domain(PF04253);Peptidase family M28(PF04389);	SSF52025;SSF53187;SSF47672;		K01301	IPR007484;IPR007365;
EmuJ_001039800.1	Yes
EmuJ_001197200.1	No	G-patch domain(PF01585);		GO:0003676;	K13096	IPR000467;
EmuJ_000082200.1	Yes
EmuJ_000210800.1	Yes
EmuJ_000224700.1	No			GO:0005634;		IPR026306;
EmuJ_000236100.1	No	Phosphomevalonate kinase(PF04275);		GO:0004631;	K13273	IPR005919;
EmuJ_000245000.1	No	Dual specificity phosphatase, catalytic domain(PF00782);	SSF52799;	GO:0006470;GO:0016311;GO:0004725;	K14165	IPR029021;IPR016130;IPR000387;IPR000340;
EmuJ_000396200.1	Yes
EmuJ_000681500.1	Yes
EmuJ_000751800.1	No	Folate receptor family(PF03024);			K13649	IPR004269;IPR018143;
EmuJ_001137400.1	No	Kunitz/Bovine pancreatic trypsin inhibitor domain(PF00014);	SSF57362;	GO:0004867;	K06238	IPR020901;IPR002223;
EmuJ_000170400.1	Yes
EmuJ_000315500.1	Yes
EmuJ_000335500.1	Yes
EmuJ_000393400.1	No	Alkaline phosphatase(PF00245);	SSF53649;	GO:0008152;GO:0003824;GO:0016791;	K01077	IPR017849;IPR001952;IPR017850;IPR018299;
EmuJ_000643400.1	Yes	Immunoglobulin I-set domain(PF07679);	SSF48726;	GO:0005515;		IPR007110;IPR013783;IPR003599;IPR013098;
EmuJ_000682600.1	Yes		SSF55797;			IPR014044;
EmuJ_000716200.1	Yes
EmuJ_000880000.1	No	Laminin N-terminal (Domain VI)(PF00055);Laminin EGF-like (Domains III and V)(PF00053);	SSF57196;		K05636	IPR002049;IPR008211;
EmuJ_000974700.1	Yes
EmuJ_001034000.1	No	Glycosyl hydrolase family 47(PF01532);	SSF48225;	GO:0004571;	K10084	IPR001382;
EmuJ_001142400.1	Yes
EmuJ_000009000.1	No
EmuJ_000078900.1	Yes
EmuJ_000184400.1	No	Down-regulated in metastasis(PF07539);	SSF48371;	GO:0005515;GO:0005488;		IPR000225;IPR011430;IPR016024;
EmuJ_000220500.1	No	Phospholipase B(PF04916);				IPR007000;
EmuJ_000313200.1	Yes	RNA recognition motif (a.k.a. RRM, RBD, or RNP domain)(PF14259);	SSF54928;	GO:0000166;GO:0003676;		IPR000504;IPR012677;
EmuJ_000324800.1	Yes	CD80-like C2-set immunoglobulin domain(PF08205);	SSF48726;			IPR013783;IPR013162;
EmuJ_000342900.1	Yes
EmuJ_000354000.1	Yes
EmuJ_000405700.1	No		SSF56219;	GO:0004536;	K11994	IPR016202;IPR005135;
EmuJ_000405800.1	No		SSF56219;	GO:0004536;	K11994	IPR016202;IPR005135;
EmuJ_000428150.2	Yes
EmuJ_000460200.1	No	Transforming growth factor beta like domain(PF00019);	SSF57501;	GO:0008083;	K04662	IPR017948;IPR001839;IPR015615;IPR029034;
EmuJ_000477400.1	Yes
EmuJ_000622500.1	Yes
EmuJ_000704400.1	No	Alpha mannosidase, middle domain(PF09261);Glycosyl hydrolases family 38 C-terminal domain(PF07748);Glycosyl hydrolases family 38 N-terminal domain(PF01074);	SSF74650;SSF88713;SSF88688;	GO:0006013;GO:0004553;GO:0003824;GO:0004559;	K12311	IPR027291;IPR028995;IPR000602;IPR011682;IPR015341;IPR011013;IPR011330;IPR013780;
EmuJ_000724500.1	Yes	UPF0506(PF11703);				IPR021712;
EmuJ_001103500.1	Yes
EmuJ_001201900.1	Yes
EmuJ_000085400.1	No	Trypsin(PF00089);Trypsin(PF00089);	SSF50494;	GO:0004252;GO:0003824;		IPR000884;IPR009003;IPR001314;IPR001254;IPR018114;
EmuJ_000088500.1	No	Ankyrin repeats (3 copies)(PF12796);Diacylglycerol kinase accessory domain(PF00609);Diacylglycerol kinase catalytic domain(PF00781);	SSF111331;SSF48403;	GO:0004143;GO:0003951;GO:0005515;GO:0035556;	K00901	IPR002219;IPR001206;IPR000756;IPR016064;IPR020683;IPR002110;
EmuJ_000106400.1	Yes					IPR023413;
EmuJ_000121600.1	No	TPR repeat(PF13414);Tetratricopeptide repeat(PF14559);DnaJ domain(PF00226);	SSF48452;SSF46565;	GO:0005515;	K09523	IPR011990;IPR001623;IPR013026;IPR019734;
EmuJ_000185700.1	Yes
EmuJ_000205200.1	Yes
EmuJ_000349900.1	No	wnt family(PF00110);		GO:0005102;		IPR005817;IPR018161;
EmuJ_000381200.1	Yes	Taeniidae antigen(PF05596);				IPR008860;
EmuJ_000381400.1	Yes	Taeniidae antigen(PF05596);				IPR008860;
EmuJ_000422700.1	Yes
EmuJ_000515550.1	Yes
EmuJ_000614200.1	No	DnaJ domain(PF00226);DnaJ C terminal domain(PF01556);	SSF49493;SSF46565;	GO:0006457;	K09510	IPR008971;IPR002939;IPR001623;IPR018253;
EmuJ_000913500.1	Yes
EmuJ_001054000.1	No	Calcium-binding EGF domain(PF07645);EGF-like domain(PF07974);	SSF57196;SSF57184;SSF57581;	GO:0005201;GO:0005515;GO:0005509;		IPR017878;IPR001881;IPR000742;IPR011398;IPR009030;IPR013032;IPR013111;IPR000152;IPR018097;
EmuJ_000042400.1	Yes
EmuJ_000052100.1	Yes
EmuJ_000061800.1	Yes
EmuJ_000073400.1	Yes
EmuJ_000092700.1	Yes
EmuJ_000277800.1	No
EmuJ_000287900.1	Yes
EmuJ_000511000.1	Yes
EmuJ_000537200.1	Yes
EmuJ_000147500.1	Yes
EmuJ_000289700.1	Yes
EmuJ_000372100.1	Yes
EmuJ_000381000.1	Yes	Low-density lipoprotein receptor domain class A(PF00057);	SSF57424;	GO:0005515;		IPR002172;
EmuJ_000407500.1	Yes
EmuJ_000680300.1	No				K13145
EmuJ_000789900.1	No		SSF49303;SSF49785;SSF51445;	GO:0004553;GO:0004567;GO:0005975;	K01192	IPR006102;IPR028369;IPR017853;IPR008979;IPR013781;
EmuJ_000905700.1	No	Cytochrome b5-like Heme/Steroid binding domain(PF00173);	SSF55856;	GO:0020037;	K17278	IPR001199;
EmuJ_001046600.1	No	GON domain(PF08685);Metallo-peptidase family M12(PF13688);Thrombospondin type 1 domain(PF00090);	SSF82895;SSF55486;	GO:0008237;GO:0004222;GO:0005578;	K08624	IPR000884;IPR024079;IPR013273;IPR001590;IPR012314;
EmuJ_001081700.1	No	RNA pseudouridylate synthase(PF00849);	SSF55120;	GO:0001522;		IPR020103;IPR006145;
EmuJ_001136900.1	No	Kunitz/Bovine pancreatic trypsin inhibitor domain(PF00014);	SSF57362;	GO:0004867;	K08117	IPR020901;IPR002223;
EmuJ_000011300.1	No	Fz domain(PF01392);	SSF63501;	GO:0005515;	K02176	IPR020067;IPR015526;
EmuJ_000140000.1	No	Collagen triple helix repeat (20 copies)(PF01391);C-terminal tandem repeated domain in type 4 procollagen(PF01413);	SSF56436;	GO:0005201;		IPR016187;IPR001442;IPR008160;
EmuJ_000144350.1	No	C-terminal tandem repeated domain in type 4 procollagen(PF01413);Collagen triple helix repeat (20 copies)(PF01391)	SSF56436;	GO:0005201;		IPR016187;IPR001442;IPR008160;
EmuJ_000164600.1	No				K12386
EmuJ_000196600.1	Yes
EmuJ_000381800.1	Yes	Taeniidae antigen(PF05596);				IPR008860;
EmuJ_000458200.1	No	Zinc finger, C4 type (two domains)(PF00105);Ligand-binding domain of nuclear hormone receptor(PF00104);	SSF48508;SSF57716;	GO:0006355;GO:0003700;		IPR013088;IPR008946;IPR000536;IPR001628;
EmuJ_000525100.1	Yes	Taeniidae antigen(PF05596);				IPR008860;
EmuJ_000525400.1	Yes	Taeniidae antigen(PF05596);				IPR008860;
EmuJ_000548800.1	No	Kunitz/Bovine pancreatic trypsin inhibitor domain(PF00014);	SSF57362;	GO:0004867;	K04520	IPR020901;IPR002223;
EmuJ_000618900.1	No	Alpha-L-fucosidase(PF01120);	SSF51445;	GO:0005975;GO:0004560;	K01206	IPR000933;IPR016286;IPR018526;IPR017853;IPR013781;
EmuJ_000627020.1	No	Iron-binding zinc finger CDGSH type(PF09360);Iron-binding zinc finger CDGSH type(PF09360);		GO:0043231;		IPR018967;IPR006622;
EmuJ_000647000.1	Yes
EmuJ_000695700.1	No	FHA domain(PF00498);	SSF49879;	GO:0005515;	K13216	IPR008984;IPR000253;
EmuJ_000774050.1	No	Glycosyl hydrolase family 47(PF01532);	SSF48225;	GO:0004571;	K10085	IPR001382;
EmuJ_000790300.1	No	Papain family cysteine protease(PF00112);Peptidase family C1 propeptide(PF08127);	SSF54001;	GO:0008234;GO:0006508;GO:0004197;	K01363	IPR013128;IPR025661;IPR025660;IPR000668;IPR000169;IPR012599;
EmuJ_000821200.1	No	WIF domain(PF02019);				IPR003306;
EmuJ_000973600.1	Yes
EmuJ_000996900.1	No	Homeobox domain(PF00046);	SSF46689;	GO:0003677;GO:0006355;	K09322	IPR020479;IPR001356;IPR017970;IPR009057;IPR000047;
EmuJ_001154800.1	No	Type I phosphodiesterase / nucleotide pyrophosphatase(PF01663);	SSF53649;	GO:0003824;	K18398	IPR017849;IPR024873;IPR002591;IPR017850;
EmuJ_001200100.1	Yes		SSF48726;	GO:0005515;		IPR007110;IPR013783;IPR003599;
EmuJ_000000300.1	Yes
EmuJ_000055800.1	Yes
EmuJ_000068100.1	No	Human growth factor-like EGF(PF12661);Complement Clr-like EGF-like(PF12662);Laminin EGF-like (Domains III and V)(PF00053);Calcium-binding EGF domain(PF07645);Coagulation Factor Xa inhibitory site(PF14670);	SSF57196;SSF57184;	GO:0005515;GO:0005509;		IPR026823;IPR000152;IPR018097;IPR001881;IPR002049;IPR000742;IPR009030;IPR013032;
EmuJ_000107120.1	Yes
EmuJ_000229800.1	Yes
EmuJ_000312800.1	Yes
EmuJ_000434920.1	No	Ribosomal protein L17(PF01196);	SSF64263;	GO:0003735;	K02879	IPR000456;
EmuJ_000509800.1	No	Uncharacterized conserved protein (DUF2362)(PF10154);				IPR019311;
EmuJ_000551100.1	Yes
EmuJ_000610100.1	No	MG2 domain(PF01835);A-macroglobulin complement component(PF07678);Alpha-2-macroglobulin family(PF00207);Alpha-2-macroglobulin family N-terminal region(PF07703);A-macroglobulin receptor(PF07677);	SSF49410;SSF48239;	GO:0005615;GO:0005515;GO:0005576;GO:0004866;		IPR002172;IPR002890;IPR011625;IPR009048;IPR001599;IPR008930;IPR011626;
EmuJ_000690300.1	No	TLR4 regulator and MIR-interacting MSAP(PF11938);				IPR021852;
EmuJ_000895200.1	No	Cache domain(PF02743);von Willebrand factor type A domain(PF00092);VWA N-terminal(PF08399);	SSF53300;		K04860	IPR004010;IPR013608;IPR002035;
EmuJ_001005600.1	No	Homeobox domain(PF00046);	SSF46689;	GO:0003677;GO:0006355;	K09349	IPR017970;IPR020479;IPR001356;IPR009057;
EmuJ_001055300.1	Yes
EmuJ_001132700.1	No	Endoribonuclease XendoU(PF09412);	SSF142877;	GO:0016788;	K14648	IPR018998;
EmuJ_001158500.1	Yes
EmuJ_000158900.1	Yes
EmuJ_000209200.1	Yes
EmuJ_000217200.1	Yes
EmuJ_000217900.1	No	Lysyl oxidase(PF01186);Scavenger receptor cysteine-rich domain(PF00530);Scavenger receptor cysteine-rich domain(PF00530);	SSF56487;	GO:0016020;GO:0005044;GO:0005507;	K00280	IPR001190;IPR017448;IPR001695;
EmuJ_000354300.1	Yes
EmuJ_000475600.1	No				K10417
EmuJ_000494500.1	Yes
EmuJ_000799300.1	No	Immunoglobulin I-set domain(PF07679);	SSF48726;SSF57184;	GO:0001558;GO:0005515;		IPR003598;IPR007110;IPR002350;IPR013098;IPR009030;IPR011390;IPR013783;IPR000867;
EmuJ_000804000.1	No	wnt family(PF00110);		GO:0005102;	K00444	IPR005817;IPR018161;
EmuJ_000823900.1	Yes
EmuJ_000847900.1	Yes
EmuJ_000924600.1	No	Trypsin(PF00089);	SSF50494;	GO:0004252;GO:0003824;	K09634	IPR009003;IPR001314;IPR001254;
EmuJ_001072800.1	No				K05752
EmuJ_001189400.1	Yes
EmuJ_000046400.1	Yes
EmuJ_000122600.1	Yes
EmuJ_000176100.1	Yes	Domain of unknown function (DUF4512)(PF14975);				IPR026776;
EmuJ_000194100.1	Yes
EmuJ_000260100.1	No	Thymidylate synthase(PF00303);	SSF55831;	GO:0004799;	K00560	IPR020940;IPR023451;IPR000398;
EmuJ_000298100.1	No	Cysteine-rich secretory protein family(PF00188);	SSF55797;	GO:0005576;		IPR018244;IPR002413;IPR001283;IPR014044;
EmuJ_000415200.1	Yes
EmuJ_000417500.1	Yes
EmuJ_000423600.1	Yes
EmuJ_000434700.1	Yes
EmuJ_000486500.1	Yes
EmuJ_000537000.1	No	Isocitrate/isopropylmalate dehydrogenase(PF00180);	SSF53659;	GO:0000287;GO:0016616;GO:0004449;	K00030	IPR001804;IPR004434;IPR024084;
EmuJ_000647500.1	Yes
EmuJ_000961100.1	No	Leucine rich repeat(PF13855);Leucine rich repeat N-terminal domain(PF01462);Laminin G domain(PF02210);Leucine Rich Repeat(PF00560);Leucine rich repeat C-terminal domain(PF01463);EGF-like domain(PF00008);	SSF57196;SSF49899;SSF52058;	GO:0005515;GO:0005509;	K06839	IPR000483;IPR000372;IPR001881;IPR001611;IPR000742;IPR013320;IPR001791;IPR013032;IPR006207;IPR018097;IPR000152;IPR003591;IPR008985;
EmuJ_001024000.1	No	C2 domain in Dock180 and Zizimin proteins(PF14429);	SSF48371;	GO:0005085;GO:0005488;		IPR027357;IPR027007;IPR016024;IPR026791;
EmuJ_001037900.1	Yes
EmuJ_001046700.1	Yes
EmuJ_001051900.1	Yes
EmuJ_001195900.1	No	ShK domain-like(PF01549);ShK domain-like(PF01549);ShK domain-like(PF01549);ShK domain-like(PF01549);Astacin (Peptidase family M12A)(PF01400);	SSF55486;	GO:0008237;GO:0004222;GO:0006508;	K09608	IPR024079;IPR001506;IPR003582;IPR006026;
EmuJ_001196100.1	No	DnaJ domain(PF00226);	SSF46565;			IPR001623;IPR018253;
EmuJ_000002900.1	Yes
EmuJ_000084900.1	Yes
EmuJ_000097200.1	Yes
EmuJ_000122900.1	Yes
EmuJ_000159050.1	Yes
EmuJ_000189700.1	No	Kazal-type serine protease inhibitor domain(PF07648);	SSF100895;	GO:0005515;		IPR002350;IPR003645;
EmuJ_000218000.1	Yes
EmuJ_000245100.1	No	Endoplasmic Reticulum Oxidoreductin 1 (ERO1)(PF04137);	SSF110019;	GO:0003756;	K10950	IPR007266;
EmuJ_000256600.1	No	Sep15/SelM redox domain(PF08806);	SSF52833;			IPR014912;IPR012336;
EmuJ_000284200.1	Yes
EmuJ_000290400.1	No	Cysteine-rich secretory protein family(PF00188);	SSF55797;	GO:0005576;		IPR018244;IPR002413;IPR001283;IPR014044;
EmuJ_000302900.1	No	Kunitz/Bovine pancreatic trypsin inhibitor domain(PF00014);Kunitz/Bovine pancreatic trypsin inhibitor domain(PF00014);	SSF57362;	GO:0004867;		IPR020901;IPR002223;
EmuJ_000354200.1	Yes
EmuJ_000450800.1	No	Dual specificity phosphatase, catalytic domain(PF00782);	SSF52799;	GO:0006470;GO:0004725;GO:0016311;	K14165	IPR016130;IPR029021;IPR000387;IPR000340;
EmuJ_000790200.1	No	Peptidase family C1 propeptide(PF08127);Papain family cysteine protease(PF00112);	SSF54001;	GO:0006508;GO:0008234;GO:0004197;	K01363	IPR015643;IPR013128;IPR025661;IPR025660;IPR000668;IPR000169;IPR012599;
EmuJ_000832200.1	Yes
EmuJ_000946400.1	Yes	A49-like RNA polymerase I associated factor(PF06870);		GO:0003677;		IPR009668;
EmuJ_000993900.1	Yes
EmuJ_001015600.1	No	Cyclophilin type peptidyl-prolyl cis-trans isomerase/CLD(PF00160);	SSF50891;	GO:0003755;GO:0000413;	K03768	IPR024936;IPR002130;IPR020892;IPR029000;
EmuJ_001137000.1	No	Kunitz/Bovine pancreatic trypsin inhibitor domain(PF00014);	SSF57362;	GO:0004867;	K06238	IPR020901;IPR002223;
EmuJ_000038300.1	No	Leucine Rich repeats (2 copies)(PF12799);Leucine Rich Repeat(PF00560);	SSF52058;	GO:0005515;GO:0000164;		IPR027036;IPR003591;IPR001611;IPR025875;
EmuJ_000043400.1	Yes					IPR020392;
EmuJ_000096200.1	Yes			GO:0005515;		IPR000742;IPR013032;
EmuJ_000129000.1	Yes
EmuJ_000179900.1	Yes
EmuJ_000495600.1	Yes
EmuJ_000665800.1	Yes
EmuJ_000667300.1	No	RNA recognition motif. (a.k.a. RRM, RBD, or RNP domain)(PF00076);	SSF54928;	GO:0000166;GO:0003676;	K13107	IPR000504;IPR012677;
EmuJ_000926400.1	Yes
EmuJ_000942300.1	No	Zinc-finger double domain(PF13465);Zinc finger, C2H2 type(PF00096);Zinc finger, C2H2 type(PF00096);	SSF57667;	GO:0046872;GO:0003676;	K05706	IPR015880;IPR007087;IPR013087;
EmuJ_000974100.1	No	GDP-fucose protein O-fucosyltransferase(PF10250);			K03691	IPR019378;
EmuJ_001142100.1	No	Caffeine-induced death protein 2(PF09774);				IPR019171;
EmuJ_000079600.1	Yes
EmuJ_000081200.1	Yes
EmuJ_000181200.1	No	TGF-beta propeptide(PF00688);Transforming growth factor beta like domain(PF00019);	SSF57501;	GO:0008083;	K04662	IPR001111;IPR017948;IPR001839;IPR015615;IPR029034;
EmuJ_000184900.1	No	Trypsin(PF00089);Trypsin(PF00089);	SSF50494;	GO:0004252;GO:0003824;		IPR009003;IPR001314;IPR001254;IPR018114;
EmuJ_000190300.1	Yes
EmuJ_000211300.1	No	wnt family(PF00110);		GO:0005102;	K00408	IPR005817;IPR018161;
EmuJ_000215700.1	Yes
EmuJ_000270900.1	Yes
EmuJ_000292200.1	No		SSF55797;			IPR014044;
EmuJ_000293200.1	No	Cysteine-rich secretory protein family(PF00188);	SSF55797;			IPR001283;IPR014044;
EmuJ_000293300.1	No	Cysteine-rich secretory protein family(PF00188);	SSF55797;			IPR001283;IPR014044;
EmuJ_000316500.1	Yes
EmuJ_000371000.1	Yes
EmuJ_000419100.1	No	Kunitz/Bovine pancreatic trypsin inhibitor domain(PF00014);	SSF57362;	GO:0004867;		IPR002223;
EmuJ_000552500.1	Yes
EmuJ_000557700.1	Yes
EmuJ_000557800.1	Yes
EmuJ_000575900.1	No	Immunoglobulin domain(PF13927);Immunoglobulin I-set domain(PF07679);Immunoglobulin domain(PF13895);Laminin B (Domain IV)(PF00052);Low-density lipoprotein receptor domain class A(PF00057);	SSF48726;SSF57424;	GO:0005515;GO:0003676;		IPR002172;IPR003598;IPR001368;IPR000034;IPR007110;IPR003006;IPR023415;IPR003599;IPR013098;IPR013032;IPR013783;IPR002049;IPR001878;
EmuJ_000616000.1	No		SSF50965;			IPR015916;IPR011043;
EmuJ_000715700.1	No	EF hand(PF13202);EF-hand domain(PF13405);EF-hand domain pair(PF13499);	SSF47473;	GO:0005509;		IPR018247;IPR011992;IPR002048;
EmuJ_000740500.1	Yes
EmuJ_000926000.1	Yes					IPR020392;
EmuJ_000942000.1	Yes
EmuJ_000997200.1	No	Coagulation Factor Xa inhibitory site(PF14670);Calcium-binding EGF domain(PF07645);EGF-like domain(PF07974);Human growth factor-like EGF(PF12661);	SSF57196;SSF57184;	GO:0005515;GO:0005509;		IPR013111;IPR018097;IPR000152;IPR001881;IPR000742;IPR009030;IPR013032;
EmuJ_001023100.1	No	Lens epithelium-derived growth factor (LEDGF)(PF11467);PWWP domain(PF00855);	SSF140576;SSF63748;			IPR000313;IPR021567;
EmuJ_001094900.1	No	Transcription factor S-II (TFIIS)(PF01096);	SSF57783;	GO:0003899;GO:0003676;	K03019	IPR001222;IPR012164;
EmuJ_001199600.1	Yes
EmuJ_000025400.1	No	C2H2-type zinc finger(PF13894);C2H2-type zinc finger(PF13894);Zinc-finger double domain(PF13465);	SSF57667;	GO:0046872;GO:0003676;	K09226	IPR015880;IPR007087;IPR013087;
EmuJ_000035500.1	Yes
EmuJ_000056900.1	No	Noggin(PF05806);	SSF57501;	GO:0045596;	K04658	IPR008717;IPR029034;
EmuJ_000061700.1	Yes
EmuJ_000139500.1	No				K13985	IPR001279;
EmuJ_000222500.1	Yes
EmuJ_000256000.1	No	DnaJ C terminal domain(PF01556);DnaJ domain(PF00226);	SSF49493;SSF46565;	GO:0006457;	K09517	IPR008971;IPR002939;IPR001623;IPR018253;
EmuJ_000260500.1	Yes
EmuJ_000480200.1	Yes
EmuJ_000574000.1	No	Homeobox domain(PF00046);	SSF46689;	GO:0003677;GO:0006355;	K09451	IPR017970;IPR001356;IPR000047;IPR009057;
EmuJ_000811900.1	Yes	helix-turn-helix, Psq domain(PF05225);	SSF46689;	GO:0003677;		IPR009057;IPR007889;
EmuJ_000991900.1	No	Cyclin-dependent kinase 2-associated protein(PF09806);				IPR019187;
EmuJ_001176900.1	No					IPR026728;
EmuJ_000080800.1	Yes
EmuJ_000141000.1	No	Glycosyl hydrolases family 31(PF01055);Trefoil (P-type) domain(PF00088);	SSF74650;SSF51011;SSF51445;	GO:0004553;GO:0003824;	K12316	IPR011013;IPR000322;IPR000519;IPR017957;IPR017853;
EmuJ_000143500.1	No	Glycosyl hydrolases family 31(PF01055);Trefoil (P-type) domain(PF00088);	SSF74650;SSF51011;SSF51445;	GO:0004553;GO:0003824;	K12316	IPR011013;IPR000322;IPR000519;IPR017957;IPR017853;
EmuJ_000196300.1	Yes					IPR013783;IPR003599;
EmuJ_000225400.1	Yes
EmuJ_000239700.1	Yes
EmuJ_000278100.1	Yes
EmuJ_000354500.1	Yes
EmuJ_000412500.1	Yes
EmuJ_000417400.1	Yes
EmuJ_000422600.1	No	Fumarate reductase flavoprotein C-term(PF02910);FAD binding domain(PF00890);	SSF51905;SSF56425;SSF46977;	GO:0006099;GO:0016627;GO:0016491;	K00234	IPR011281;IPR003952;IPR027477;IPR003953;IPR015939;IPR014006;
EmuJ_000436600.1	No	Low-density lipoprotein receptor domain class A(PF00057);Immunoglobulin domain(PF13927);Immunoglobulin domain(PF13895);	SSF48726;SSF57424;	GO:0005515;		IPR002172;IPR007110;IPR013783;IPR023415;IPR003599;
EmuJ_000459700.1	No	Mitochondrial large subunit ribosomal protein (Img2)(PF05046);		GO:0003735;	K17430	IPR007740;
EmuJ_000463200.1	No	Transcription initiation factor TFIID 23-30kDa subunit(PF03540);		GO:0005634;	K03134	IPR003923;
EmuJ_000530400.1	No	Copper amine oxidase, enzyme domain(PF01179);	SSF54416;SSF49998;	GO:0005507;	K11182	IPR016182;IPR015801;IPR000269;IPR015798;
EmuJ_000634900.1	No	G protein-regulated inducer of neurite outgrowth C-terminus(PF15235);
EmuJ_000643450.1	Yes
EmuJ_000722600.1	Yes		SSF103647;	GO:0005509;		IPR028974;
EmuJ_000806200.1	Yes
EmuJ_000815250.1	No	Cadherin-like(PF08266);Cadherin domain(PF00028);Cadherin domain(PF00028);Cadherin domain(PF00028);	SSF49313;	GO:0005509;GO:0005886;		IPR015919;IPR013164;IPR020894;IPR002126;
EmuJ_000849600.1	Yes	Cystatin domain(PF00031);	SSF54403;	GO:0004869;		IPR018073;IPR000010;
EmuJ_000904500.1	Yes
EmuJ_001136500.1	No	Kunitz/Bovine pancreatic trypsin inhibitor domain(PF00014);	SSF57362;	GO:0004867;	K16628	IPR020901;IPR002223;
EmuJ_001136800.1	No	Kunitz/Bovine pancreatic trypsin inhibitor domain(PF00014);	SSF57362;	GO:0004867;	K16628	IPR020901;IPR002223;
EmuJ_001154400.1	Yes
EmuJ_001199900.1	Yes			GO:0005319;		IPR011030;
EmuJ_000066100.1	Yes
EmuJ_000068600.1	Yes
EmuJ_000232300.1	Yes	Tissue inhibitor of metalloproteinase(PF00965);	SSF50242;	GO:0008191;		IPR008993;IPR001820;
EmuJ_000274200.1	Yes
EmuJ_000293700.1	Yes
EmuJ_000422400.1	No	Immunoglobulin I-set domain(PF07679);Immunoglobulin domain(PF13895);von Willebrand factor type A domain(PF13519);	SSF48726;SSF53300;	GO:0005515;		IPR003598;IPR007110;IPR013783;IPR003599;IPR013098;IPR002035;
EmuJ_000498000.1	Yes
EmuJ_000633500.1	Yes
EmuJ_000733600.1	No	Leucine rich repeat(PF13855);Animal haem peroxidase(PF03098);Immunoglobulin I-set domain(PF07679);	SSF48113;SSF48726;SSF52058;	GO:0005515;GO:0004601;		IPR003598;IPR007110;IPR000372;IPR001611;IPR013098;IPR010255;IPR013783;IPR019791;IPR003591;
EmuJ_000820800.1	Yes	Trypsin(PF00089);	SSF50494;	GO:0004252;GO:0003824;		IPR009003;IPR001254;
EmuJ_000842800.1	Yes
EmuJ_000897600.1	No	Nuclear transport factor 2 (NTF2) domain(PF02136);	SSF54427;	GO:0005622;	K14285	IPR002075;IPR018222;
EmuJ_000994800.1	Yes
EmuJ_001017000.1	Yes
EmuJ_001113100.1	Yes
EmuJ_000076000.1	Yes
EmuJ_000077700.1	No	Kunitz/Bovine pancreatic trypsin inhibitor domain(PF00014);	SSF57362;	GO:0004867;		IPR002223;
EmuJ_000081300.1	Yes
EmuJ_000130500.1	Yes
EmuJ_000133800.1	Yes
EmuJ_000172300.1	Yes
EmuJ_000290700.1	Yes
EmuJ_000295100.1	Yes
EmuJ_000357600.1	No	alpha/beta hydrolase fold(PF00561);Partial alpha/beta-hydrolase lipase region(PF04083);	SSF53474;	GO:0016788;GO:0006629;	K01052	IPR006693;IPR029058;IPR025483;IPR000073;
EmuJ_000451400.1	Yes
EmuJ_000476300.1	No	Glycosyltransferase family 25 (LPS biosynthesis protein)(PF01755);	SSF53448;	GO:0009103;	K11703	IPR002654;IPR029044;
EmuJ_000521200.1	Yes
EmuJ_000549400.1	No	Kunitz/Bovine pancreatic trypsin inhibitor domain(PF00014);	SSF57362;	GO:0004867;	K04520	IPR020901;IPR002223;
EmuJ_000709700.1	Yes
EmuJ_000732400.1	No	Carboxylesterase family(PF00135);	SSF53474;	GO:0004104;	K01050	IPR019819;IPR029058;IPR002018;IPR000997;
EmuJ_000732700.1	No	Phosphatidylinositol transfer protein(PF02121);	SSF55961;	GO:0005622;		IPR023393;IPR001666;
EmuJ_000781800.1	Yes
EmuJ_000917500.1	No	Partial alpha/beta-hydrolase lipase region(PF04083);alpha/beta hydrolase fold(PF00561);	SSF53474;	GO:0016788;GO:0006629;	K01052	IPR006693;IPR029058;IPR025483;IPR000073;
EmuJ_001050000.1	No	Tim10/DDP family zinc finger(PF02953);	SSF144122;		K17780	IPR004217;
EmuJ_001143900.1	Yes
EmuJ_001148900.1	Yes
EmuJ_000037200.1	Yes
EmuJ_000049700.1	Yes
EmuJ_000079500.1	Yes
EmuJ_000079700.1	Yes
EmuJ_000124500.1	Yes					IPR001279;
EmuJ_000139900.1	No	C-terminal tandem repeated domain in type 4 procollagen(PF01413);Collagen triple helix repeat (20 copies)(PF01391);	SSF56436;	GO:0005201;	K06237	IPR016187;IPR001442;IPR008160;
EmuJ_000304800.1	Yes
EmuJ_000526800.1	Yes
EmuJ_000596300.1	Yes
EmuJ_000696800.1	No	Ubiquitin carboxyl-terminal hydrolase(PF00443);	SSF54001;	GO:0006511;	K11840	IPR018200;IPR028889;IPR001394;
EmuJ_000699700.1	Yes	Lectin C-type domain(PF00059);	SSF56436;	GO:0030246;		IPR001304;IPR016187;IPR016186;
EmuJ_000724800.1	No	Ribosomal L27e protein family(PF01777);	SSF50104;	GO:0003735;	K02901	IPR008991;IPR014722;IPR005824;IPR001141;
EmuJ_000753300.1	Yes	Human growth factor-like EGF(PF12661);	SSF57196;	GO:0005515;		IPR000742;IPR013032;
EmuJ_000838000.1	Yes
EmuJ_000838700.1	No	Fz domain(PF01392);	SSF50242;SSF63501;	GO:0005515;	K02176	IPR015526;IPR020067;IPR008993;IPR001134;
EmuJ_000906400.1	No	DNA / pantothenate metabolism flavoprotein(PF04127);DNA / pantothenate metabolism flavoprotein(PF04127);	SSF102645;		K01922	IPR007085;
EmuJ_000922200.1	No	PX domain(PF00787);	SSF64268;	GO:0035091;	K17918	IPR001683;
EmuJ_000945400.1	Yes
EmuJ_000965700.1	No	Cytochrome c/c1 heme lyase(PF01265);		GO:0004408;	K01764	IPR000511;
EmuJ_000976600.1	Yes		SSF63491;	GO:0051087;		IPR003103;
EmuJ_001084700.1	Yes
EmuJ_001100400.1	Yes	UPF0489 domain(PF12640);				IPR024131;
EmuJ_001113200.1	Yes	Zinc-finger of C2H2 type(PF12874);		GO:0046872;		IPR015880;IPR007087;
EmuJ_001130650.1	No	Protein of unknown function (DUF1162)(PF06650);	SSF46934;	GO:0005515;		IPR026847;IPR015940;IPR009543;IPR009060;
EmuJ_001183000.1	No	SAM domain (Sterile alpha motif)(PF07647);	SSF47769;	GO:0005515;	K16059	IPR013761;IPR001660;IPR011510;
EmuJ_001196700.1	Yes			GO:0005515;		IPR000742;
EmuJ_000004800.1	Yes
EmuJ_000008400.1	Yes
EmuJ_000035400.1	Yes
EmuJ_000063620.1	No	GCN5-like protein 1 (GCN5L1)(PF06320);				IPR009395;
EmuJ_000069600.1	No	Immunoglobulin I-set domain(PF07679);Death domain(PF00531);ZU5 domain(PF00791);	SSF48726;SSF47986;	GO:0005515;	K07521	IPR003598;IPR007110;IPR000906;IPR000488;IPR013783;IPR011029;IPR013098;
EmuJ_000087800.1	Yes
EmuJ_000098300.1	No	Glycosyltransferase family 43(PF03360);	SSF53448;	GO:0015018;	K10157	IPR005027;IPR029044;
EmuJ_000144800.1	No	Beta-lactamase superfamily domain(PF12706);	SSF56281;	GO:0008270;	K13985	IPR001279;IPR024884;
EmuJ_000230200.1	No	RNA polymerase Rpb6(PF01192);	SSF63562;	GO:0003899;GO:0003677;	K03014	IPR020708;IPR028363;IPR012293;IPR006110;IPR006111;
EmuJ_000361100.1	Yes
EmuJ_000429100.1	Yes
EmuJ_000508400.1	Yes
EmuJ_000512300.1	Yes
EmuJ_000543800.1	Yes
EmuJ_000630000.1	No	GATA zinc finger(PF00320);	SSF57716;	GO:0006355;GO:0008270;GO:0003700;	K17894	IPR013088;IPR000433;IPR000679;
EmuJ_000699500.2	No	FKBP-type peptidyl-prolyl cis-trans isomerase(PF00254);	SSF54534;	GO:0006457;	K09569	IPR023566;IPR001179;
EmuJ_000718400.1	Yes
EmuJ_000838600.1	Yes
EmuJ_000846300.1	Yes
EmuJ_000948500.1	Yes
EmuJ_000948600.1	Yes
EmuJ_001010300.1	Yes
EmuJ_000061900.1	Yes
EmuJ_000080900.1	Yes
EmuJ_000092400.1	Yes
EmuJ_000094600.1	No	Thioredoxin-like domain(PF13848);Thioredoxin(PF00085);Thioredoxin(PF00085);	SSF52833;	GO:0005783;GO:0016853;GO:0045454;	K09580	IPR005788;IPR005792;IPR013766;IPR012336;IPR017937;
EmuJ_000219800.1	Yes
EmuJ_000240300.1	Yes
EmuJ_000293900.1	Yes
EmuJ_000520550.1	Yes
EmuJ_000534800.1	No	Kunitz/Bovine pancreatic trypsin inhibitor domain(PF00014);	SSF57362;	GO:0004867;	K06238	IPR020901;IPR002223;
EmuJ_000552600.1	Yes
EmuJ_000639900.1	Yes		SSF48726;
EmuJ_000727700.1	No	Exosome component EXOSC1/CSL4(PF10447);	SSF50249;	GO:0000178;	K07573	IPR012340;IPR022967;IPR019495;
EmuJ_000829900.1	Yes
EmuJ_000869600.1	No	Peptidase C13 family(PF01650);		GO:0004197;	K05290	IPR001096;
EmuJ_000929100.1	Yes
EmuJ_000952900.1	No	Hus1-like protein(PF04005);		GO:0000077;	K10903	IPR016580;IPR007150;
EmuJ_000972800.1	Yes
EmuJ_001072400.1	Yes
EmuJ_001072600.1	Yes
EmuJ_001110100.1	No	Galactosyltransferase(PF01762);		GO:0006486;		IPR002659;
EmuJ_000071200.1	Yes
EmuJ_000253400.1	No	ThiF family(PF00899);MoeZ/MoeB domain(PF05237);	SSF69572;	GO:0002143;GO:0003824;	K11996	IPR001763;IPR000594;IPR009036;IPR016040;IPR028885;IPR007901;
EmuJ_000283900.1	Yes
EmuJ_000289800.1	Yes
EmuJ_000318000.1	No					IPR027962;
EmuJ_000524200.1	No	Collagen triple helix repeat (20 copies)(PF01391);Concanavalin A-like lectin/glucanases superfamily(PF13385);Fibrillar collagen C-terminal domain(PF01410);	SSF49899;	GO:0005201;	K06236	IPR000885;IPR001791;IPR013320;IPR008985;IPR008160;
EmuJ_000643500.1	Yes
EmuJ_000653600.1	Yes
EmuJ_000702500.1	Yes
EmuJ_000029200.1	Yes
EmuJ_000050100.1	Yes
EmuJ_000133900.1	No	Dual specificity phosphatase, catalytic domain(PF00782);	SSF52799;	GO:0006470;GO:0016311;GO:0004725;	K04459	IPR016130;IPR029021;IPR000387;IPR024950;IPR000340;IPR020422;
EmuJ_000150000.1	No	DEAD/DEAH box helicase(PF00270);Helicase conserved C-terminal domain(PF00271);	SSF52540;	GO:0003676;	K03257	IPR014014;IPR011545;IPR000629;IPR027417;IPR014001;IPR001650;
EmuJ_000286400.1	Yes
EmuJ_000515500.1	Yes
EmuJ_000553100.1	No	Intraflagellar transport complex B, subunit 20(PF14931);			K16473	IPR028172;
EmuJ_000578300.1	Yes
EmuJ_000772900.1	No	Homeo-prospero domain(PF05044);	SSF46689;	GO:0003677;		IPR009057;IPR007738;IPR023082;
EmuJ_000893400.1	No	MH1 domain(PF03165);MH2 domain(PF03166);	SSF49879;SSF56366;	GO:0005515;GO:0005622;GO:0003700;		IPR017855;IPR013019;IPR008984;IPR013790;IPR003619;IPR001132;
EmuJ_000905500.1	Yes
EmuJ_000926700.1	No	Peptide methionine sulfoxide reductase(PF01625);	SSF55068;	GO:0006979;GO:0008113;	K07304	IPR028427;IPR002569;
EmuJ_000936200.1	Yes				K12385
EmuJ_001003700.1	Yes
EmuJ_001016600.1	No	Homeobox KN domain(PF05920);	SSF46689;	GO:0003677;	K16671	IPR001356;IPR009057;IPR008422;
EmuJ_001175800.1	Yes
EmuJ_001179400.1	No	Rhodanese-like domain(PF00581);	SSF52821;		K16455	IPR001763;
EmuJ_000012300.1	Yes
EmuJ_000062000.1	Yes
EmuJ_000100700.1	Yes
EmuJ_000199900.1	No	Thrombospondin type 1 domain(PF00090);	SSF90188;SSF82895;	GO:0005044;		IPR000884;IPR001212;
EmuJ_000258000.1	Yes
EmuJ_000290100.1	No
EmuJ_000737200.1	Yes
EmuJ_000973700.1	No	Transcription factor S-II (TFIIS)(PF01096);	SSF57783;	GO:0003676;	K03000	IPR001222;
EmuJ_001126300.1	Yes	LSM domain(PF01423);	SSF50182;			IPR001163;IPR006649;IPR010920;
EmuJ_000020500.1	Yes		SSF55797;			IPR014044;
EmuJ_000047000.1	Yes
EmuJ_000261100.1	Yes
EmuJ_000284600.1	Yes
EmuJ_000291100.1	No
EmuJ_000311900.1	No
EmuJ_000425900.1	Yes
EmuJ_000559200.1	No
EmuJ_000561000.1	No
EmuJ_000575400.1	No	Ribosomal protein S18(PF01084);	SSF46911;	GO:0003735;	K02963	IPR001648;
EmuJ_000703500.1	No	PLAC8 family(PF04749);				IPR006461;
EmuJ_000967200.1	Yes
EmuJ_000968000.1	Yes
EmuJ_000992000.1	No
EmuJ_001169000.1	Yes
EmuJ_000045300.1	Yes		SSF56994;	GO:0005179;		IPR016179;
EmuJ_000079200.1	No	short chain dehydrogenase(PF00106);	SSF51735;	GO:0008152;	K11153	IPR016040;IPR002198;
EmuJ_000083300.1	Yes
EmuJ_000087900.1	Yes
EmuJ_000185400.1	Yes
EmuJ_000225800.1	No	Kunitz/Bovine pancreatic trypsin inhibitor domain(PF00014);	SSF57362;	GO:0004867;		IPR020901;IPR002223;
EmuJ_000235500.1	No	SOH1(PF05669);		GO:0001104;	K15153	IPR008831;
EmuJ_000322000.1	Yes
EmuJ_000334500.1	Yes
EmuJ_000421900.1	No	Zinc carboxypeptidase(PF00246);	SSF53187;	GO:0004181;	K01294	IPR000834;
EmuJ_000532800.1	No	Glucosidase II beta subunit-like protein(PF13015);Glucosidase II beta subunit-like(PF12999);	SSF50911;	GO:0005515;GO:0006491;	K08288	IPR002172;IPR026874;IPR009011;IPR028146;
EmuJ_000638000.1	No	Laminin EGF-like (Domains III and V)(PF00053)Laminin N-terminal (Domain VI)(PF00055);UNC-6/NTR/C345C module(PF01759);	SSF50242;SSF57196;	GO:0005515;		IPR008993;IPR001134;IPR002049;IPR018933;IPR008211;
EmuJ_000711800.1	Yes
EmuJ_000721100.1	Yes
EmuJ_000843000.1	No	EF-hand domain pair(PF13499);	SSF47473;	GO:0005509;	K10840	IPR018247;IPR011992;IPR002048;
EmuJ_000974200.1	Yes
EmuJ_001109600.1	No	Thioredoxin(PF00085);	SSF52833;	GO:0045454;	K09585	IPR013766;IPR012336;IPR017937;
EmuJ_001200300.1	No	Hint module(PF01079);Hedgehog amino-terminal signalling domain(PF01085);	SSF55166;SSF51294;	GO:0006508;GO:0007267;	K11990	IPR000320;IPR009045;IPR028992;IPR003587;IPR001767;
EmuJ_001201300.1	Yes
EmuJ_000543900.1	Yes		SSF54403;
EmuJ_000554900.1	Yes
EmuJ_000638100.1	Yes
EmuJ_000685400.1	Yes
EmuJ_000715200.1	No					IPR010987;
EmuJ_000897500.1	No	emp24/gp25L/p24 family/GOLD(PF01105);		GO:0006810;		IPR009038;
EmuJ_000948900.1	Yes		SSF49265;	GO:0005515;		IPR003961;
EmuJ_001034500.1	Yes
EmuJ_000056800.1	No	Protein of unknown function (DUF667)(PF05018);				IPR007714;
EmuJ_000417000.1	Yes
EmuJ_000430700.1	Yes
EmuJ_000489700.1	Yes
EmuJ_000496900.1	Yes
EmuJ_000604800.1	Yes
EmuJ_000878400.1	No		SSF52075;	GO:0005515;		IPR003591;IPR001611;
EmuJ_000904400.1	No	Eukaryotic-type carbonic anhydrase(PF00194);	SSF51069;			IPR023561;IPR001148;
EmuJ_000944900.1	Yes
EmuJ_000950300.1	Yes
EmuJ_001070600.1	Yes	Pancreatic hormone peptide(PF00159);		GO:0005179;		IPR020392;IPR001955;
EmuJ_001112500.1	Yes
EmuJ_001144700.1	No	Ras family(PF00071);	SSF52540;	GO:0005525;	K07925	IPR001806;IPR005225;IPR003579;IPR027417;
EmuJ_001160600.1	Yes
EmuJ_000098200.1	No	Glycosyltransferase family 43(PF03360);	SSF53448;	GO:0015018;	K10157	IPR005027;IPR029044;
EmuJ_000126000.1	No	Fibronectin type III domain(PF00041);	SSF49265;	GO:0005515;		IPR013783;IPR003961;
EmuJ_000253000.1	No	Peptidase family M28(PF04389);	SSF53187;		K00683	IPR007484;
EmuJ_000274400.1	Yes
EmuJ_000290500.1	No	Cysteine-rich secretory protein family(PF00188);	SSF55797;	GO:0005576;		IPR018244;IPR002413;IPR001283;IPR014044;
EmuJ_000497000.1	No	Tetratricopeptide repeat(PF07719);TPR repeat(PF13414);	SSF48452;SSF50249;	GO:0003723;GO:0005515;		IPR012340;IPR011990;IPR003029;IPR013105;IPR022967;IPR013026;IPR019734;
EmuJ_000866400.1	No	Zinc finger, C3HC4 type (RING finger)(PF00097);	SSF57850;	GO:0046872;GO:0005515;	K11459	IPR017907;IPR001841;IPR013083;IPR018957;
EmuJ_000885900.1	No	Deoxyribonuclease II(PF03265);		GO:0004531;	K01158	IPR004947;
EmuJ_000942100.1	No	Zinc-finger double domain(PF13465);Zinc finger, C2H2 type(PF00096);	SSF57667;	GO:0046872;GO:0003676;	K05706	IPR015880;IPR007087;IPR013087;
EmuJ_000943000.1	No	RNA recognition motif. (a.k.a. RRM, RBD, or RNP domain)(PF00076);	SSF54928;	GO:0000166;GO:0003676;	K13207	IPR000504;IPR012677;
EmuJ_001142800.1	Yes
EmuJ_001143100.1	Yes
EmuJ_000006000.1	Yes
EmuJ_000059500.1	Yes	Cellulase (glycosyl hydrolase family 5)(PF00150);	SSF51445;	GO:0004553;GO:0005975;		IPR001547;IPR017853;IPR018087;IPR013781;
EmuJ_000236300.2	No	Laminin G domain(PF02210);	SSF49899;		K07377	IPR008985;IPR001791;IPR013320;
EmuJ_000303300.1	No	Frataxin-like domain(PF01491);	SSF55387;	GO:0004322;GO:0008199;		IPR017789;IPR020895;IPR002908;
EmuJ_000443300.1	No	2OG-Fe(II) oxygenase superfamily(PF03171);		GO:0005506;GO:0016491;	K13646	IPR006620;IPR005123;
EmuJ_000468100.1	No	Palmitoyl protein thioesterase(PF02089);	SSF53474;	GO:0006464;	K01074	IPR002472;IPR029058;
EmuJ_000686800.1	Yes
EmuJ_000759050.1	Yes
EmuJ_000766900.1	No
EmuJ_000907100.1	Yes
EmuJ_000987100.1	Yes
EmuJ_000995000.1	Yes
EmuJ_000025500.1	No	N-terminal domain of galactosyltransferase(PF02709);	SSF53448;	GO:0005975;	K07553	IPR027791;IPR029044;IPR003859;
EmuJ_000026300.1	No	Calpain family cysteine protease(PF00648);	SSF54001;	GO:0004198;	K03853	IPR001300;
EmuJ_000094100.1	Yes
EmuJ_000221600.1	Yes
EmuJ_000394600.1	Yes
EmuJ_000559400.1	Yes
EmuJ_000728700.1	No	HIT zinc finger(PF04438);	SSF144232;			IPR007529;
EmuJ_000934500.1	Yes
EmuJ_000959800.1	No	VWA N-terminal(PF08399);von Willebrand factor type A domain(PF13768);Cache domain(PF02743);	SSF53300;		K04858	IPR004010;IPR013608;IPR002035;
EmuJ_001025200.1	Yes
EmuJ_000122700.1	No
EmuJ_000678900.1	No	Sulfotransferase domain(PF00685);heparan sulfate-N-deacetylase(PF12062);	SSF52540;	GO:0008146;GO:0015016;	K02577	IPR021930;IPR000863;IPR027417;
EmuJ_000779000.1	Yes
EmuJ_000866100.1	No	Signal peptidase subunit(PF04573);		GO:0005787;	K12948	IPR007653;
EmuJ_000901900.1	No	Glycosyl hydrolase family 20, catalytic domain(PF00728);beta-acetyl hexosaminidase like(PF14845);	SSF55545;SSF51445;	GO:0004563;GO:0004553;GO:0005975;	K12373	IPR029018;IPR029019;IPR025705;IPR015883;IPR017853;IPR013781;
EmuJ_001087600.1	No	RNA recognition motif. (a.k.a. RRM, RBD, or RNP domain)(PF00076);RNA recognition motif. (a.k.a. RRM, RBD, or RNP domain)(PF00076);	SSF54928;	GO:0000166;GO:0003676;	K12838	IPR000504;IPR012677;
EmuJ_000105100.1	Yes
EmuJ_000419800.1	Yes
EmuJ_000471100.1	No	ThiF family(PF00899);	SSF69572;	GO:0003824;	K12164	IPR029752;IPR009036;IPR000594;IPR016040;
EmuJ_000652800.1	No	Pectinacetylesterase(PF03283);				IPR004963;
EmuJ_000771100.1	No	Uncharacterized conserved protein (DUF2365)(PF10157);				IPR019314;
EmuJ_000796300.1	No	F5/8 type C domain(PF00754);F5/8 type C domain(PF00754);	SSF49785;	GO:0007155;		IPR000421;IPR008979;
EmuJ_000932700.1	Yes
EmuJ_000032300.1	Yes
EmuJ_000443200.1	No			GO:0005506;GO:0016491;	K13646	IPR006620;IPR005123;
EmuJ_000981200.1	Yes
EmuJ_001044500.1	Yes
EmuJ_000019900.1	Yes
EmuJ_000236700.1	No			GO:0046872;		IPR000571;
EmuJ_000315600.1	No	Ferritin-like domain(PF00210);	SSF47240;	GO:0006879;GO:0006826;	K00522	IPR001519;IPR012347;IPR009040;IPR009078;IPR008331;
EmuJ_000443900.1	No			GO:0005506;GO:0016491;	K13646	IPR006620;IPR005123;
EmuJ_000497800.1	Yes
EmuJ_000528720.1	Yes
EmuJ_000625100.1	Yes
EmuJ_000753000.1	No	Homeobox KN domain(PF05920);	SSF46689;	GO:0003677;	K09355	IPR001356;IPR009057;IPR008422;
EmuJ_000877700.1	Yes
EmuJ_001030900.1	Yes	bZIP transcription factor(PF00170);	SSF57959;	GO:0003700;		IPR004827;
EmuJ_000045400.1	Yes
EmuJ_000289400.1	Yes
EmuJ_000336100.1	Yes
EmuJ_000406000.1	No	Protein tyrosine kinase(PF07714);Adenylate and Guanylate cyclase catalytic domain(PF00211);	SSF56112;SSF55073;	GO:0004672;GO:0009190;GO:0016772;	K12321	IPR029787;IPR000719;IPR001054;IPR001245;IPR011009;
EmuJ_000417300.1	Yes
EmuJ_000567400.1	No	Domain of unknown function (DUF1794)(PF08768);	SSF50814;			IPR014878;IPR011038;
EmuJ_000724600.1	Yes	Antimicrobial peptide tachystatin A(PF11406);				IPR009030;IPR022717;
EmuJ_000751000.1	Yes
EmuJ_001030300.1	Yes	Basic region leucine zipper(PF07716);	SSF57959;	GO:0003700;		IPR004827;
EmuJ_001061400.1	Yes
EmuJ_000006400.1	Yes
EmuJ_000111700.1	No	C1q domain(PF00386);	SSF49842;	GO:0005515;		IPR008983;IPR001073;
EmuJ_000215600.1	No
EmuJ_000909300.1	No	Glycosyl hydrolases family 18(PF00704);	SSF51445;	GO:0004553;GO:0005975;	K17525	IPR001223;IPR017853;IPR013781;
EmuJ_001071400.1	Yes
EmuJ_000365900.1	Yes
EmuJ_000524100.1	Yes
EmuJ_000677200.1	No	RNA recognition motif. (a.k.a. RRM, RBD, or RNP domain)(PF00076);Cyclophilin type peptidyl-prolyl cis-trans isomerase/CLD(PF00160);	SSF50891;SSF54928;	GO:0003755;GO:0003723;GO:0000166;GO:0000413;GO:0003676;	K09564	IPR002130;IPR000504;IPR020892;IPR016304;IPR012677;IPR029000;
EmuJ_000814400.1	No	Carboxypeptidase activation peptide(PF02244);Zinc carboxypeptidase(PF00246);	SSF54897;SSF53187;	GO:0004180;GO:0004181;		IPR003146;IPR000834;IPR009020;
EmuJ_000942500.1	No	Zinc-finger double domain(PF13465);Zinc finger, C2H2 type(PF00096);Zinc finger, C2H2 type(PF00096);	SSF57667;	GO:0046872;GO:0003676;	K05706	IPR015880;IPR007087;IPR013087;
EmuJ_000942600.1	No	Zinc finger, C2H2 type(PF00096);Zinc finger, C2H2 type(PF00096);Zinc-finger double domain(PF13465);	SSF57667;	GO:0046872;GO:0003676;	K05706	IPR015880;IPR007087;IPR013087;
EmuJ_000008800.1	Yes
EmuJ_000275600.1	Yes
EmuJ_000289900.1	Yes
EmuJ_000312100.1	Yes
EmuJ_000404800.1	Yes
EmuJ_000412600.1	Yes
EmuJ_000432900.1	Yes
EmuJ_000559000.1	No			GO:0005856;	K05753	IPR028288;
EmuJ_000560800.1	Yes
EmuJ_001148800.1	No	Histidine phosphatase superfamily (branch 1)(PF00300);	SSF53254;		K15637	IPR013078;IPR029033;
EmuJ_000087500.1	No	GAT domain(PF03127);	SSF89009;	GO:0005622;		IPR004152;
EmuJ_000459200.1	Yes				K08066
EmuJ_000665000.1	No	Histidine phosphatase superfamily (branch 1)(PF00300);	SSF53254;		K15637	IPR013078;IPR029033;
EmuJ_000699500.1	Yes
EmuJ_000940300.1	Yes
EmuJ_001120900.1	Yes
EmuJ_000114700.1	Yes
EmuJ_000262050.1	No	Granulin(PF00396);				IPR000118;
EmuJ_000330350.1	Yes
EmuJ_000394400.1	Yes
EmuJ_000518700.1	No	Regulator of G protein signaling domain(PF00615);	SSF48097;	GO:0038032;	K16449	IPR024066;IPR000342;IPR016137;
EmuJ_000807400.1	No	PA domain(PF02225);Glycosyl hydrolase family 47(PF01532);	SSF52025;SSF48225;	GO:0004571;	K10086	IPR003137;IPR001382;
EmuJ_000509000.1	Yes
EmuJ_000822800.1	Yes
EmuJ_000913400.1	Yes
EmuJ_000945300.1	Yes
EmuJ_000065700.1	No			GO:0046872;	K14943	IPR000571;
EmuJ_000264650.2	Yes
EmuJ_000888900.1	No	Fibronectin type III domain(PF00041);WAP-type (Whey Acidic Protein) 'four-disulfide core'(PF00095);	SSF49265;	GO:0005515;GO:0005576;		IPR008197;IPR013783;IPR003961;
EmuJ_001081300.1	Yes
EmuJ_001189200.1	No	C1q domain(PF00386);	SSF49842;	GO:0005515;		IPR008983;IPR001073;
EmuJ_000064600.1	Yes
EmuJ_000157300.1	Yes
EmuJ_000157700.1	Yes
EmuJ_000518500.1	No	Regulator of G protein signaling domain(PF00615);	SSF48097;	GO:0038032;	K16449	IPR000342;IPR016137;
EmuJ_000650400.1	Yes
EmuJ_000838300.1	No	Fibronectin type III domain(PF00041);	SSF49265;	GO:0005515;		IPR013783;IPR003961;
EmuJ_000014700.1	Yes
EmuJ_000881600.1	No	PA domain(PF02225);				IPR003137;
EmuJ_000884100.1	Yes	Protein phosphatase 1 regulatory subunit 35 C-terminus(PF15503);				IPR029135;
EmuJ_000982800.1	No
EmuJ_001074600.1	Yes
EmuJ_001132900.1	Yes	Thioredoxin(PF00085);	SSF52833;	GO:0045454;		IPR013766;IPR012336;
EmuJ_001160900.1	Yes
EmuJ_000047400.1	Yes
EmuJ_000206800.1	Yes	MAM domain(PF00629);		GO:0016020;		IPR000998;
EmuJ_000852500.1	Yes
EmuJ_000063300.1	Yes
EmuJ_000607300.1	Yes
EmuJ_000012500.1	Yes
EmuJ_000050500.1	Yes
EmuJ_000299000.1	Yes
EmuJ_001023000.1	No	Fz domain(PF01392);	SSF63501;	GO:0005515;	K02176	IPR015526;IPR020067;
EmuJ_000077900.1	No	Homeobox domain(PF00046);	SSF46689;	GO:0003677;GO:0006355;		IPR017970;IPR020479;IPR001356;IPR009057;IPR000047;
EmuJ_000821500.1	No	Yos1-like(PF08571);				IPR013880;
EmuJ_000568200.1	Yes
EmuJ_000575500.1	Yes
EmuJ_001002700.1	No	Thioredoxin(PF00085);Thioredoxin(PF00085);	SSF52833;	GO:0016853;GO:0045454;	K09584	IPR005788;IPR012336;IPR013766;
EmuJ_000053800.1	Yes
EmuJ_000044300.1	Yes
EmuJ_000329000.1	Yes
EmuJ_000655700.1	No	Fibronectin type III domain(PF00041);Protein-tyrosine phosphatase(PF00102);Immunoglobulin I-set domain(PF07679);	SSF48726;SSF49265;SSF52799;	GO:0005515;GO:0016311;GO:0004725;	K06777	IPR003598;IPR000387;IPR007110;IPR003599;IPR003961;IPR013098;IPR029021;IPR016130;IPR000242;IPR013783;
EmuJ_000342500.1	Yes
EmuJ_000693800.1	Yes
EmuJ_000571400.1	Yes
EmuJ_001024600.1	Yes
