# Supplementary material for: Genome-wide analysis of excretory/secretory proteins in Echinococcus multilocularis: insights into functional characteristics of the tapeworm secretome
Source: Parasit Vectors. 2015 Dec 30;8:666. doi: 10.1186/s13071-015-1282-7 (PMC4696181; doi:10.1186/s13071-015-1282-7)
Supplement: Additional file 2: Table S2. — The complete domain annotations of all predicted ES proteins in E. multilocularis using InterProScan. (XLS 67 kb) [file 13071_2015_1282_MOESM2_ESM.xls]

## Sheet: Sheet1
Table S2. The complete domain annotations of all ES predicted ES proteins in E. multilocularis using InterProScan.
IPR002223	Proteinase inhibitor I2, Kunitz metazoa	17(2.53%)
IPR013783	Immunoglobulin-like fold	15(2.23%)
IPR020901	Proteinase inhibitor I2, Kunitz, conserved site	15(2.23%)
IPR013128	Peptidase C1A	10(1.49%)
IPR017853	Glycoside hydrolase, superfamily	10(1.49%)
IPR000668	Peptidase C1A, papain C-terminal	10(1.49%)
IPR025660	Cysteine peptidase, histidine active site	10(1.49%)
IPR007110	Immunoglobulin-like domain	10(1.49%)
IPR000169	Cysteine peptidase, cysteine active site	10(1.49%)
IPR003599	Immunoglobulin subtype	9(1.34%)
IPR008860	Taeniidae antigen	9(1.34%)
IPR014044	CAP domain	9(1.34%)
IPR013032	EGF-like, conserved site	9(1.34%)
IPR025661	Cysteine peptidase, asparagine active site	9(1.34%)
IPR000742	Epidermal growth factor-like domain	9(1.34%)
IPR013201	Proteinase inhibitor I29, cathepsin propeptide	8(1.19%)
IPR009057	Homeodomain-like	8(1.19%)
IPR013098	Immunoglobulin I-set	7(1.04%)
IPR001356	Homeobox domain	6(0.89%)
IPR007087	Zinc finger, C2H2	6(0.89%)
IPR015880	Zinc finger, C2H2-like	6(0.89%)
IPR002172	Low-density lipoprotein (LDL) receptor class A repeat	6(0.89%)
IPR029058	Alpha/Beta hydrolase fold	6(0.89%)
IPR003598	Immunoglobulin subtype 2	6(0.89%)
IPR003961	Fibronectin, type III	6(0.89%)
IPR001283	Cysteine-rich secretory protein, allergen V5/Tpx-1-related	6(0.89%)
IPR013781	Glycoside hydrolase, catalytic domain	5(0.74%)
IPR013087	Zinc finger C2H2-type/integrase DNA-binding domain	5(0.74%)
IPR016187	C-type lectin fold	5(0.74%)
IPR001623	DnaJ domain	5(0.74%)
IPR009030	Insulin-like growth factor binding protein, N-terminal	5(0.74%)
IPR029021	Protein-tyrosine phosphatase-like	5(0.74%)
IPR000504	RNA recognition motif domain	5(0.74%)
IPR000884	Thrombospondin, type 1 repeat	5(0.74%)
IPR009003	Trypsin-like cysteine/serine peptidase domain	5(0.74%)
IPR001254	Peptidase S1	5(0.74%)
IPR012677	Nucleotide-binding, alpha-beta plait	5(0.74%)
IPR012336	Thioredoxin-like fold	5(0.74%)
IPR001881	EGF-like calcium-binding domain	4(0.59%)
IPR002035	von Willebrand factor, type A	4(0.59%)
IPR017970	Homeobox, conserved site	4(0.59%)
IPR000152	EGF-type aspartate/asparagine hydroxylation site	4(0.59%)
IPR002049	EGF-like, laminin	4(0.59%)
IPR016130	Protein-tyrosine phosphatase, active site	4(0.59%)
IPR005817	Wnt	4(0.59%)
IPR001314	Peptidase S1A, chymotrypsin-type	4(0.59%)
IPR013766	Thioredoxin domain	4(0.59%)
IPR018244	Allergen V5/Tpx-1-related, conserved site	4(0.59%)
IPR018097	EGF-like calcium-binding, conserved site	4(0.59%)
IPR011013	Galactose mutarotase-like domain	4(0.59%)
IPR027417	P-loop containing nucleoside triphosphate hydrolase	4(0.59%)
IPR001611	Leucine-rich repeat	4(0.59%)
IPR003591	Leucine-rich repeat, typical subtype	4(0.59%)
IPR029044	Nucleotide-diphospho-sugar transferases	4(0.59%)
IPR008160	Collagen triple helix repeat	4(0.59%)
IPR000387	Protein-tyrosine/Dual specificity phosphatase	4(0.59%)
IPR002413	Ves allergen	4(0.59%)
IPR006620	Prolyl 4-hydroxylase, alpha subunit	3(0.45%)
IPR005123	Oxoglutarate/iron-dependent dioxygenase	3(0.45%)
IPR001791	Laminin G domain	3(0.45%)
IPR023415	Low-density lipoprotein (LDL) receptor class A, conserved site	3(0.45%)
IPR000047	Helix-turn-helix motif	3(0.45%)
IPR018161	Wnt protein, conserved site	3(0.45%)
IPR000340	Dual specificity phosphatase, catalytic domain	3(0.45%)
IPR013320	Concanavalin A-like lectin/glucanase, subgroup	3(0.45%)
IPR000322	Glycoside hydrolase, family 31	3(0.45%)
IPR016040	NAD(P)-binding domain	3(0.45%)
IPR018114	Peptidase S1, trypsin family, active site	3(0.45%)
IPR001442	Collagen IV, non-collagenous	3(0.45%)
IPR018253	DnaJ domain, conserved site	3(0.45%)
IPR008979	Galactose-binding domain-like	3(0.45%)
IPR001382	Glycoside hydrolase, family 47	3(0.45%)
IPR015526	Frizzled/secreted frizzled-related protein	3(0.45%)
IPR001279	Beta-lactamase-like	3(0.45%)
IPR020067	Frizzled domain	3(0.45%)
IPR020479	Homeodomain, metazoa	3(0.45%)
IPR008993	Tissue inhibitor of metalloproteinases-like, OB-fold	3(0.45%)
IPR020392	Pancreatic hormone-like, conserved site	3(0.45%)
IPR011990	Tetratricopeptide-like helical domain	3(0.45%)
IPR029034	Cystine-knot cytokine	3(0.45%)
IPR008985	Concanavalin A-like lectin/glucanases superfamily	3(0.45%)
IPR008984	SMAD/FHA domain	2(0.30%)
IPR013088	Zinc finger, NHR/GATA-type	2(0.30%)
IPR003582	ShKT domain	2(0.30%)
IPR016202	Deoxyribonuclease I	2(0.30%)
IPR011001	Saposin-like	2(0.30%)
IPR005027	Glycosyl transferase, family 43	2(0.30%)
IPR017850	Alkaline-phosphatase-like, core domain	2(0.30%)
IPR024079	Metallopeptidase, catalytic domain	2(0.30%)
IPR000519	P-type trefoil	2(0.30%)
IPR029000	Cyclophilin-like domain	2(0.30%)
IPR012599	Peptidase C1A, propeptide	2(0.30%)
IPR003137	Protease-associated domain, PA	2(0.30%)
IPR001650	Helicase, C-terminal	2(0.30%)
IPR000073	Alpha/beta hydrolase fold-1	2(0.30%)
IPR002890	Alpha-2-macroglobulin, N-terminal	2(0.30%)
IPR008983	Tumour necrosis factor-like domain	2(0.30%)
IPR008139	Saposin B	2(0.30%)
IPR001839	Transforming growth factor-beta, C-terminal	2(0.30%)
IPR001073	Complement C1q protein	2(0.30%)
IPR008971	HSP40/DnaJ peptide-binding	2(0.30%)
IPR006207	Cystine knot, C-terminal	2(0.30%)
IPR005788	Disulphide isomerase	2(0.30%)
IPR005135	Endonuclease/exonuclease/phosphatase	2(0.30%)
IPR013608	VWA N-terminal	2(0.30%)
IPR001763	Rhodanese-like domain	2(0.30%)
IPR013780	Glycosyl hydrolase, family 13, all-beta	2(0.30%)
IPR016024	Armadillo-type fold	2(0.30%)
IPR019734	Tetratricopeptide repeat	2(0.30%)
IPR011626	Alpha-macroglobulin complement component	2(0.30%)
IPR002130	Cyclophilin-type peptidyl-prolyl cis-trans isomerase domain	2(0.30%)
IPR017957	P-type trefoil, conserved site	2(0.30%)
IPR004827	Basic-leucine zipper domain	2(0.30%)
IPR012340	Nucleic acid-binding, OB-fold	2(0.30%)
IPR020892	Cyclophilin-type peptidyl-prolyl cis-trans isomerase, conserved site	2(0.30%)
IPR008930	Terpenoid cyclases/protein prenyltransferase alpha-alpha toroid	2(0.30%)
IPR008211	Laminin, N-terminal	2(0.30%)
IPR017948	Transforming growth factor beta, conserved site	2(0.30%)
IPR009048	Alpha-macroglobulin, receptor-binding	2(0.30%)
IPR029033	Histidine phosphatase superfamily	2(0.30%)
IPR004010	Cache domain	2(0.30%)
IPR015615	Transforming growth factor-beta-related	2(0.30%)
IPR000594	UBA/THIF-type NAD/FAD binding fold	2(0.30%)
IPR018247	EF-Hand 1, calcium-binding site	2(0.30%)
IPR002939	Chaperone DnaJ, C-terminal	2(0.30%)
IPR002350	Kazal domain	2(0.30%)
IPR001599	Alpha-2-macroglobulin	2(0.30%)
IPR017849	Alkaline phosphatase-like, alpha/beta/alpha	2(0.30%)
IPR009011	Mannose-6-phosphate receptor binding domain	2(0.30%)
IPR013111	EGF-like domain, extracellular	2(0.30%)
IPR022967	RNA-binding domain, S1	2(0.30%)
IPR001222	Zinc finger, TFIIS-type	2(0.30%)
IPR025483	Lipase, eukaryotic	2(0.30%)
IPR008422	Homeobox KN domain	2(0.30%)
IPR017937	Thioredoxin, conserved site	2(0.30%)
IPR016186	C-type lectin-like	2(0.30%)
IPR000342	Regulator of G protein signalling domain	2(0.30%)
IPR000571	Zinc finger, CCCH-type	2(0.30%)
IPR009036	Molybdenum cofactor biosynthesis, MoeB	2(0.30%)
IPR013078	Histidine phosphatase superfamily, clade-1	2(0.30%)
IPR016137	Regulator of G protein signalling superfamily	2(0.30%)
IPR002048	EF-hand domain	2(0.30%)
IPR000834	Peptidase M14, carboxypeptidase A	2(0.30%)
IPR013026	Tetratricopeptide repeat-containing domain	2(0.30%)
IPR006693	Partial AB-hydrolase lipase domain	2(0.30%)
IPR011992	EF-hand domain pair	2(0.30%)
IPR001368	TNFR/NGFR cysteine-rich region	2(0.30%)
IPR007484	Peptidase M28	2(0.30%)
IPR000372	Leucine-rich repeat-containing N-terminal	2(0.30%)
IPR001134	Netrin domain	2(0.30%)
IPR002472	Palmitoyl protein thioesterase	1(0.15%)
IPR027477	Succinate dehydrogenase/fumarate reductase flavoprotein, catalytic domain	1(0.15%)
IPR009668	RNA polymerase I associated factor, A49-like	1(0.15%)
IPR023566	Peptidyl-prolyl cis-trans isomerase, FKBP-type	1(0.15%)
IPR000436	Sushi/SCR/CCP	1(0.15%)
IPR019495	Exosome complex component CSL4	1(0.15%)
IPR005824	KOW	1(0.15%)
IPR000679	Zinc finger, GATA-type	1(0.15%)
IPR000819	Peptidase M17, leucyl aminopeptidase, C-terminal	1(0.15%)
IPR002884	Proprotein convertase, P	1(0.15%)
IPR000511	Cytochrome c/c1 haem-lyase	1(0.15%)
IPR009045	Hedgehog signalling/DD-peptidase zinc-binding domain	1(0.15%)
IPR006102	Glycoside hydrolase, family 2, immunoglobulin-like beta-sandwich	1(0.15%)
IPR001680	WD40 repeat	1(0.15%)
IPR001563	Peptidase S10, serine carboxypeptidase	1(0.15%)
IPR011356	Leucine aminopeptidase/peptidase B	1(0.15%)
IPR020683	Ankyrin repeat-containing domain	1(0.15%)
IPR012913	Glucosidase II beta subunit-like	1(0.15%)
IPR000782	FAS1 domain	1(0.15%)
IPR013019	MAD homology, MH1	1(0.15%)
IPR013785	Aldolase-type TIM barrel	1(0.15%)
IPR027036	Leucine-rich repeat protein SHOC2	1(0.15%)
IPR008946	Nuclear hormone receptor, ligand-binding	1(0.15%)
IPR000629	RNA helicase, ATP-dependent, DEAD-box, conserved site	1(0.15%)
IPR006461	Uncharacterised protein family Cys-rich	1(0.15%)
IPR016179	Insulin-like	1(0.15%)
IPR014912	Sep15/SelM redox	1(0.15%)
IPR029135	Protein phosphatase 1 regulatory subunit 35, C-terminal	1(0.15%)
IPR010255	Haem peroxidase	1(0.15%)
IPR025705	Beta-hexosaminidase	1(0.15%)
IPR001506	Peptidase M12A, astacin	1(0.15%)
IPR023561	Carbonic anhydrase, alpha-class	1(0.15%)
IPR010920	Like-Sm (LSM) domain	1(0.15%)
IPR003146	Proteinase inhibitor, carboxypeptidase propeptide	1(0.15%)
IPR004947	Deoxyribonuclease II	1(0.15%)
IPR003172	MD-2-related lipid-recognition domain	1(0.15%)
IPR017789	Frataxin	1(0.15%)
IPR017855	SMAD domain-like	1(0.15%)
IPR002772	Glycoside hydrolase family 3 C-terminal domain	1(0.15%)
IPR021930	Heparan sulphate-N-deacetylase	1(0.15%)
IPR013105	Tetratricopeptide TPR2	1(0.15%)
IPR017448	SRCR-like domain	1(0.15%)
IPR000933	Glycoside hydrolase, family 29	1(0.15%)
IPR003953	FAD binding domain	1(0.15%)
IPR014006	Succinate dehydrogenase/fumarate reductase, flavoprotein subunit	1(0.15%)
IPR018933	Netrin module, non-TIMP type	1(0.15%)
IPR009078	Ferritin-like superfamily	1(0.15%)
IPR003645	Follistatin-like, N-terminal	1(0.15%)
IPR027962	Protein of unknown function DUF4590	1(0.15%)
IPR028992	Hedgehog/Intein (Hint) domain	1(0.15%)
IPR026891	Fibronectin type III-like domain	1(0.15%)
IPR014756	Immunoglobulin E-set	1(0.15%)
IPR011009	Protein kinase-like domain	1(0.15%)
IPR006649	Ribonucleoprotein LSM domain, eukaryotic/archaea-type	1(0.15%)
IPR004217	Tim10/DDP family zinc finger	1(0.15%)
IPR001223	Glycoside hydrolase, family 18, catalytic domain	1(0.15%)
IPR003952	Fumarate reductase/succinate dehydrogenase, FAD-binding site	1(0.15%)
IPR000863	Sulfotransferase domain	1(0.15%)
IPR000867	Insulin-like growth factor-binding protein, IGFBP	1(0.15%)
IPR013880	Yos1-like	1(0.15%)
IPR001412	Aminoacyl-tRNA synthetase, class I, conserved site	1(0.15%)
IPR001648	Ribosomal protein S18	1(0.15%)
IPR002198	Short-chain dehydrogenase/reductase SDR	1(0.15%)
IPR007945	Neuroendocrine 7B2 precursor	1(0.15%)
IPR011330	Glycoside hydrolase/deacetylase, beta/alpha-barrel	1(0.15%)
IPR027080	Uncoordinated protein 13 (Unc-13)	1(0.15%)
IPR009020	Proteinase inhibitor, propeptide	1(0.15%)
IPR013126	Heat shock protein 70 family	1(0.15%)
IPR015798	Copper amine oxidase, C-terminal	1(0.15%)
IPR001111	Transforming growth factor-beta, N-terminal	1(0.15%)
IPR007365	Transferrin receptor-like, dimerisation domain	1(0.15%)
IPR004152	GAT	1(0.15%)
IPR001300	Peptidase C2, calpain, catalytic domain	1(0.15%)
IPR005225	Small GTP-binding protein domain	1(0.15%)
IPR009543	Vacuolar protein sorting-associated protein 13 domain	1(0.15%)
IPR015914	Purple acid phosphatase, N-terminal	1(0.15%)
IPR002654	Glycosyl transferase, family 25	1(0.15%)
IPR001628	Zinc finger, nuclear hormone receptor-type	1(0.15%)
IPR018222	Nuclear transport factor 2, eukaryote	1(0.15%)
IPR002569	Peptide methionine sulphoxide reductase MsrA	1(0.15%)
IPR001179	Peptidyl-prolyl cis-trans isomerase, FKBP-type, domain	1(0.15%)
IPR029018	Chitobiase/beta-hexosaminidase domain 2-like	1(0.15%)
IPR025733	Iron/zinc purple acid phosphatase-like C-terminal domain	1(0.15%)
IPR025887	Glycoside hydrolase family 31, N-terminal domain	1(0.15%)
IPR006145	Pseudouridine synthase, RsuA/RluB/C/D/E/F	1(0.15%)
IPR000034	Laminin B type IV	1(0.15%)
IPR001764	Glycoside hydrolase, family 3, N-terminal	1(0.15%)
IPR015883	Glycoside hydrolase family 20, catalytic core	1(0.15%)
IPR007738	Prospero homeobox protein 1	1(0.15%)
IPR025875	Leucine rich repeat 4	1(0.15%)
IPR028363	DNA-directed RNA polymerase, subunit RPB6	1(0.15%)
IPR001806	Small GTPase superfamily	1(0.15%)
IPR028427	Peptide methionine sulfoxide reductase	1(0.15%)
IPR002241	Glycoside hydrolase, family 27	1(0.15%)
IPR024936	Cyclophilin-type peptidyl-prolyl cis-trans isomerase	1(0.15%)
IPR026847	Vacuolar protein sorting-associated protein 13	1(0.15%)
IPR013790	Dwarfin	1(0.15%)
IPR017986	WD40-repeat-containing domain	1(0.15%)
IPR008831	Mediator complex, subunit Med31	1(0.15%)
IPR003587	Hint domain N-terminal	1(0.15%)
IPR001767	Hedgehog protein, Hint domain	1(0.15%)
IPR001666	Phosphatidylinositol transfer protein	1(0.15%)
IPR001952	Alkaline phosphatase	1(0.15%)
IPR005148	Arginyl tRNA synthetase N-terminal domain	1(0.15%)
IPR010569	Myotubularin-like phosphatase domain	1(0.15%)
IPR000602	Glycoside hydrolase family 38, N-terminal domain	1(0.15%)
IPR022717	Antimicrobial peptide tachystatin A	1(0.15%)
IPR008991	Translation protein SH3-like domain	1(0.15%)
IPR018073	Proteinase inhibitor I25, cystatin, conserved site	1(0.15%)
IPR024950	Dual specificity phosphatase	1(0.15%)
IPR001584	Integrase, catalytic core	1(0.15%)
IPR000242	Protein-tyrosine phosphatase, receptor/non-receptor type	1(0.15%)
IPR007150	Checkpoint protein Hus1/Mec3	1(0.15%)
IPR001820	Proteinase inhibitor I35, tissue inhibitor of metalloproteinase	1(0.15%)
IPR013761	Sterile alpha motif/pointed domain	1(0.15%)
IPR000536	Nuclear hormone receptor, ligand-binding, core	1(0.15%)
IPR010515	Collagenase NC10/endostatin	1(0.15%)
IPR003006	Immunoglobulin/major histocompatibility complex, conserved site	1(0.15%)
IPR000111	Glycoside hydrolase, clan GH-D	1(0.15%)
IPR018526	Glycoside hydrolase, family 29, conserved site	1(0.15%)
IPR014878	Domain of unknown function DUF1794	1(0.15%)
IPR016286	Alpha-L-fucosidase, metazoa-type	1(0.15%)
IPR003119	Saposin type A	1(0.15%)
IPR029752	D-isomer specific 2-hydroxyacid dehydrogenase, NAD-binding domain conserved site 1	1(0.15%)
IPR028974	TSP type-3 repeat	1(0.15%)
IPR003923	Transcription initiation factor TFIID, 23-30kDa subunit	1(0.15%)
IPR028369	Beta mannosidase	1(0.15%)
IPR028146	Glucosidase II beta subunit, N-terminal	1(0.15%)
IPR002110	Ankyrin repeat	1(0.15%)
IPR023413	Green fluorescent protein-like	1(0.15%)
IPR001660	Sterile alpha motif domain	1(0.15%)
IPR004963	Protein notum homologue	1(0.15%)
IPR007856	Saposin-like type B, 1	1(0.15%)
IPR023393	START-like domain	1(0.15%)
IPR008373	Saposin	1(0.15%)
IPR008963	Purple acid phosphatase-like, N-terminal	1(0.15%)
IPR024884	N-acyl-phosphatidylethanolamine-hydrolysing phospholipase D	1(0.15%)
IPR015801	Copper amine oxidase, N2/N3-terminal	1(0.15%)
IPR027357	DHR-2 domain	1(0.15%)
IPR002018	Carboxylesterase, type B	1(0.15%)
IPR018967	Iron sulphur-containing domain, CDGSH-type	1(0.15%)
IPR007889	DNA binding HTH domain, Psq-type	1(0.15%)
IPR028885	Adenylyltransferase and sulfurtransferase MOCS3/Uba4	1(0.15%)
IPR029047	Heat shock protein 70kD, peptide-binding domain	1(0.15%)
IPR024066	Regulator of G-protein signalling, domain 1	1(0.15%)
IPR002659	Glycosyl transferase, family 31	1(0.15%)
IPR018143	Folate receptor-like	1(0.15%)
IPR006110	RNA polymerase, subunit omega/K/RPB6	1(0.15%)
IPR015500	Peptidase S8, subtilisin-related	1(0.15%)
IPR011682	Glycosyl hydrolase family 38, C-terminal	1(0.15%)
IPR001148	Alpha carbonic anhydrase	1(0.15%)
IPR024131	Uncharacterised protein family UPF0489	1(0.15%)
IPR012347	Ferritin-related	1(0.15%)
IPR006026	Peptidase, metallopeptidase	1(0.15%)
IPR001212	Somatomedin B domain	1(0.15%)
IPR007653	Signal peptidase 22kDa subunit	1(0.15%)
IPR012293	RNA polymerase subunit, RPB6/omega	1(0.15%)
IPR001054	Adenylyl cyclase class-3/4/guanylyl cyclase	1(0.15%)
IPR019742	Alpha-2-macroglobulin, conserved site	1(0.15%)
IPR029019	Beta-hexosaminidase, eukaryotic type, N-terminal	1(0.15%)
IPR003619	MAD homology 1, Dwarfin-type	1(0.15%)
IPR015943	WD40/YVTN repeat-like-containing domain	1(0.15%)
IPR024084	Isopropylmalate dehydrogenase-like domain	1(0.15%)
IPR000313	PWWP domain	1(0.15%)
IPR026776	Uncharacterised protein family UPF0729	1(0.15%)
IPR015643	Peptidase C1A, cathepsin B	1(0.15%)
IPR009040	Ferritin- like diiron domain	1(0.15%)
IPR000246	Peptidase T2, asparaginase 2	1(0.15%)
IPR020895	Frataxin conserved site	1(0.15%)
IPR027901	Protein of unknown function DUF4541	1(0.15%)
IPR018202	Peptidase S10, serine carboxypeptidase, active site	1(0.15%)
IPR003306	WIF domain	1(0.15%)
IPR003859	Beta-1,4-galactosyltransferase	1(0.15%)
IPR003609	Apple-like	1(0.15%)
IPR006576	BRK domain	1(0.15%)
IPR001245	Serine-threonine/tyrosine-protein kinase catalytic domain	1(0.15%)
IPR011510	Sterile alpha motif, type 2	1(0.15%)
IPR009038	GOLD	1(0.15%)
IPR007901	MoeZ/MoeB	1(0.15%)
IPR000997	Cholinesterase	1(0.15%)
IPR011625	Alpha-2-macroglobulin, N-terminal 2	1(0.15%)
IPR014014	RNA helicase, DEAD-box type, Q motif	1(0.15%)
IPR000269	Copper amine oxidase	1(0.15%)
IPR027007	DHR-1 domain	1(0.15%)
IPR007000	Phospholipase B-like	1(0.15%)
IPR000906	ZU5 domain	1(0.15%)
IPR026823	Complement Clr-like EGF domain	1(0.15%)
IPR002908	Frataxin/CyaY	1(0.15%)
IPR018181	Heat shock protein 70, conserved site	1(0.15%)
IPR004843	Calcineurin-like phosphoesterase domain, apaH type	1(0.15%)
IPR026892	Glycoside hydrolase family 3	1(0.15%)
IPR000885	Fibrillar collagen, C-terminal	1(0.15%)
IPR001132	SMAD domain, Dwarfin-type	1(0.15%)
IPR020708	DNA-directed RNA polymerase, 14-18kDa subunit, conserved site	1(0.15%)
IPR015916	Galactose oxidase, beta-propeller	1(0.15%)
IPR004269	Folate receptor	1(0.15%)
IPR019187	Cyclin-dependent kinase 2-associated protein	1(0.15%)
IPR001547	Glycoside hydrolase, family 5	1(0.15%)
IPR008758	Peptidase S28	1(0.15%)
IPR016182	Copper amine oxidase, N-terminal	1(0.15%)
IPR019345	Armet protein	1(0.15%)
IPR011390	Insulin-like growth factor binding protein-related protein (IGFBP-rP), MAC25	1(0.15%)
IPR029048	Heat shock protein 70kD, C-terminal domain	1(0.15%)
IPR021567	Lens epithelium-derived growth factor (LEDGF)	1(0.15%)
IPR008717	Noggin	1(0.15%)
IPR002591	Type I phosphodiesterase/nucleotide pyrophosphatase/phosphate transferase	1(0.15%)
IPR001199	Cytochrome b5-like heme/steroid binding domain	1(0.15%)
IPR019314	Protein of unknown function DUF2365	1(0.15%)
IPR009080	Aminoacyl-tRNA synthetase, class 1a, anticodon-binding	1(0.15%)
IPR002126	Cadherin	1(0.15%)
IPR029787	Nucleotide cyclase	1(0.15%)
IPR000488	Death domain	1(0.15%)
IPR001878	Zinc finger, CCHC-type	1(0.15%)
IPR021109	Aspartic peptidase domain	1(0.15%)
IPR000010	Proteinase inhibitor I25, cystatin	1(0.15%)
IPR013083	Zinc finger, RING/FYVE/PHD-type	1(0.15%)
IPR008855	Translocon-associated	1(0.15%)
IPR023451	Thymidylate synthase/dCMP hydroxymethylase domain	1(0.15%)
IPR000456	Ribosomal protein L17	1(0.15%)
IPR000467	G-patch domain	1(0.15%)
IPR009395	GCN5-like 1	1(0.15%)
IPR007085	DNA/pantothenate metabolism flavoprotein, C-terminal	1(0.15%)
IPR016064	ATP-NAD kinase-like domain	1(0.15%)
IPR010987	Glutathione S-transferase, C-terminal-like	1(0.15%)
IPR011430	Down-regulated-in-metastasis protein	1(0.15%)
IPR014001	Helicase, superfamily 1/2, ATP-binding domain	1(0.15%)
IPR007714	Protein of unknown function DUF667	1(0.15%)
IPR000433	Zinc finger, ZZ-type	1(0.15%)
IPR018299	Alkaline phosphatase, active site	1(0.15%)
IPR011545	DEAD/DEAH box helicase domain	1(0.15%)
IPR019311	Protein of unknown function DUF2362	1(0.15%)
IPR000483	Cysteine-rich flanking region, C-terminal	1(0.15%)
IPR001841	Zinc finger, RING-type	1(0.15%)
IPR001190	SRCR domain	1(0.15%)
IPR001163	Ribonucleoprotein LSM domain	1(0.15%)
IPR013162	CD80-like, immunoglobulin C2-set	1(0.15%)
IPR016304	Cyclophilin-type peptidyl-prolyl cis-trans isomerase E	1(0.15%)
IPR000209	Peptidase S8/S53 domain	1(0.15%)
IPR008138	Saposin-like type B, 2	1(0.15%)
IPR008197	Whey acidic protein-type 4-disulphide core	1(0.15%)
IPR000756	Diacylglycerol kinase, accessory domain	1(0.15%)
IPR020894	Cadherin conserved site	1(0.15%)
IPR006111	Archaeal RpoK/eukaryotic RPB6 RNA polymerase subunit	1(0.15%)
IPR008909	DALR anticodon binding	1(0.15%)
IPR017907	Zinc finger, RING-type, conserved site	1(0.15%)
IPR023082	Homeo-prospero domain	1(0.15%)
IPR001278	Arginine-tRNA ligase	1(0.15%)
IPR000320	Hedgehog, N-terminal signalling domain	1(0.15%)
IPR007266	Endoplasmic reticulum oxidoreductin 1	1(0.15%)
IPR005792	Protein disulphide isomerase	1(0.15%)
IPR012337	Ribonuclease H-like domain	1(0.15%)
IPR000398	Thymidylate synthase	1(0.15%)
IPR001141	Ribosomal protein L27e	1(0.15%)
IPR001206	Diacylglycerol kinase, catalytic domain	1(0.15%)
IPR003103	BAG domain	1(0.15%)
IPR011043	Galactose oxidase/kelch, beta-propeller	1(0.15%)
IPR003029	Ribosomal protein S1, RNA-binding domain	1(0.15%)
IPR015939	Fumarate reductase/succinate dehydrogenase flavoprotein-like, C-terminal	1(0.15%)
IPR004434	Isocitrate dehydrogenase NAD-dependent	1(0.15%)
IPR011038	Calycin-like	1(0.15%)
IPR015341	Glycoside hydrolase, family 38, central domain	1(0.15%)
IPR001695	Lysyl oxidase	1(0.15%)
IPR015919	Cadherin-like	1(0.15%)
IPR020940	Thymidylate synthase, active site	1(0.15%)
IPR026874	Glucosidase 2 subunit beta	1(0.15%)
IPR012164	DNA-directed RNA polymerase, subunit C11/M/9	1(0.15%)
IPR000719	Protein kinase domain	1(0.15%)
IPR018200	Peptidase C19, ubiquitin carboxyl-terminal hydrolase, conserved site	1(0.15%)
IPR026306	Round spermatid basic protein 1	1(0.15%)
IPR009060	UBA-like	1(0.15%)
IPR020103	Pseudouridine synthase, catalytic domain	1(0.15%)
IPR011030	Vitellinogen, superhelical	1(0.15%)
IPR007740	Ribosomal protein L49/IMG2	1(0.15%)
IPR000998	MAM domain	1(0.15%)
IPR000253	Forkhead-associated (FHA) domain	1(0.15%)
IPR011398	Fibrillin/Microneme protein4	1(0.15%)
IPR014729	Rossmann-like alpha/beta/alpha sandwich fold	1(0.15%)
IPR026728	UHRF1-binding protein 1-like	1(0.15%)
IPR015940	Ubiquitin-associated/translation elongation factor EF1B, N-terminal, eukaryote	1(0.15%)
IPR001519	Ferritin	1(0.15%)
IPR024873	Ectonucleotide pyrophosphatase/phosphodiesterase family	1(0.15%)
IPR029052	Metallo-dependent phosphatase-like	1(0.15%)
IPR002075	Nuclear transport factor 2	1(0.15%)
IPR000118	Granulin	1(0.15%)
IPR017878	TB domain	1(0.15%)
IPR028995	Glycoside hydrolase, families 57/38, central domain	1(0.15%)
IPR000225	Armadillo	1(0.15%)
IPR020422	Dual specificity phosphatase, subgroup, catalytic domain	1(0.15%)
IPR006622	Iron sulphur-containing domain, CDGSH-type, subfamily	1(0.15%)
IPR028288	SCAR/WAVE family	1(0.15%)
IPR011029	Death-like domain	1(0.15%)
IPR007529	Zinc finger, HIT-type	1(0.15%)
IPR021852	Domain of unknown function DUF3456	1(0.15%)
IPR003579	Small GTPase superfamily, Rab type	1(0.15%)
IPR019791	Haem peroxidase, animal	1(0.15%)
IPR013164	Cadherin, N-terminal	1(0.15%)
IPR013273	Peptidase M12B, ADAM-TS	1(0.15%)
IPR012314	Peptidase M12B, GON-ADAMTSs	1(0.15%)
IPR019565	Alpha-2-macroglobulin, thiol-ester bond-forming	1(0.15%)
IPR011281	Succinate dehydrogenase, flavoprotein subunit	1(0.15%)
IPR001304	C-type lectin	1(0.15%)
IPR018998	Endoribonuclease XendoU	1(0.15%)
IPR000421	Coagulation factor 5/8 C-terminal type domain	1(0.15%)
IPR018957	Zinc finger, C3HC4 RING-type	1(0.15%)
IPR016580	Cell cycle checkpoint, Hus1	1(0.15%)
IPR001461	Aspartic peptidase	1(0.15%)
IPR018087	Glycoside hydrolase, family 5, conserved site	1(0.15%)
IPR008331	Ferritin/DPS protein domain	1(0.15%)
IPR027291	Glycoside hydrolase 38/57, N-terminal domain	1(0.15%)
IPR001955	Pancreatic hormone-like	1(0.15%)
IPR001394	Peptidase C19, ubiquitin carboxyl-terminal hydrolase	1(0.15%)
IPR001683	Phox homologous domain	1(0.15%)
IPR001096	Peptidase C13, legumain	1(0.15%)
IPR021712	Uncharacterised domain UPF0506	1(0.15%)
IPR029055	Nucleophile aminohydrolases, N-terminal	1(0.15%)
IPR019171	Caffeine-induced death protein 2	1(0.15%)
IPR028889	Ubiquitin carboxyl-terminal hydrolase-like domain	1(0.15%)
IPR001969	Aspartic peptidase, active site	1(0.15%)
IPR005919	Higher eukaryotic phosphomevalonate kinase	1(0.15%)
IPR001804	Isocitrate and isopropylmalate dehydrogenases family	1(0.15%)
IPR027791	Galactosyltransferase, C-terminal	1(0.15%)
IPR019378	GDP-fucose protein O-fucosyltransferase	1(0.15%)
IPR014722	Ribosomal protein L2 domain 2	1(0.15%)
IPR026791	Dedicator of cytokinesis	1(0.15%)
IPR001590	Peptidase M12B, ADAM/reprolysin	1(0.15%)
IPR009465	Spondin, N-terminal	1(0.15%)
IPR002219	Protein kinase C-like, phorbol ester/diacylglycerol-binding domain	1(0.15%)
IPR028172	Intraflagellar transport protein 20	1(0.15%)
IPR019819	Carboxylesterase type B, conserved site	1(0.15%)
IPR023828	Peptidase S8, subtilisin, Ser-active site	1(0.15%)
