# Supplementary material for: Genome-wide analysis of excretory/secretory proteins in Echinococcus multilocularis: insights into functional characteristics of the tapeworm secretome
Source: Parasit Vectors. 2015 Dec 30;8:666. doi: 10.1186/s13071-015-1282-7 (PMC4696181; doi:10.1186/s13071-015-1282-7)
Supplement: Additional file 6: Table S3. — The KEGG pathways found in E. multilocularis predicted ES proteins by KAAS. (XLS 24 kb) [file 13071_2015_1282_MOESM6_ESM.xls]

## Sheet: Sheet1
Table S3. The KEGG pathways found in E. multilocularis predicted ES proteins by KAAS.
Pathway names	No. of ES proetins
Lysosome	18
Protein processing in endoplasmic reticulum	14
Pathways in cancer	7
Signaling pathways regulating pluripotency of stem cells	6
Hippo signaling pathway	6
PI3K-Akt signaling pathway	6
Focal adhesion	6
Proteoglycans in cancer	5
Hedgehog signaling pathway	5
Other glycan degradation	5
Pyrimidine metabolism	4
ECM-receptor interaction	4
Wnt signaling pathway	4
Purine metabolism	4
Protein digestion and absorption	4
Basal cell carcinoma	4
Transcriptional misregulation in cancers	4
Other types of O-glycan biosynthesis	4
RNA transport	3
Hypertrophic cardiomyopathy (HCM)	3
Melanogenesis	3
Influenza A	3
HTLV-I infection	3
Antigen processing and presentation	3
Ribosome	3
Alzheimer's disease	3
RNA polymerase	3
Dilated cardiomyopathy (DCM)	3
Spliceosome	3
MAPK signaling pathway	3
Amoebiasis	3
Glycosphingolipid biosynthesis - globo series	2
Regulation of actin cytoskeleton	2
Huntington's disease	2
Galactose metabolism	2
Sphingolipid metabolism	2
Rheumatoid arthritis	2
Epstein-Barr virus infection	2
Lysine degradation	2
Cytokine-cytokine receptor interaction	2
Rap1 signaling pathway	2
Adherens junction	2
mRNA surveillance pathway	2
Cytosolic DNA-sensing pathway	2
Ras signaling pathway	2
TGF-beta signaling pathway	2
Glycerolipid metabolism	2
Axon guidance	2
Small cell lung cancer	2
Tuberculosis	2
Carbon metabolism	2
Citrate cycle (TCA cycle)	2
Platelet activation	2
Cardiac muscle contraction	2
Adrenergic signaling in cardiomyocytes	2
Arrhythmogenic right ventricular cardiomyopathy (ARVC)	2
Oxytocin signaling pathway	2
Mineral absorption	1
Pantothenate and CoA biosynthesis	1
p53 signaling pathway	1
Fatty acid elongation	1
TNF signaling pathway	1
Calcium signaling pathway	1
Progesterone-mediated oocyte maturation	1
Cell adhesion molecules (CAMs)	1
Herpes simplex infection	1
Ovarian Steroidogenesis	1
Peroxisome	1
Toxoplasmosis	1
Renin-angiotensin system	1
Starch and sucrose metabolism	1
Aldosterone-regulated sodium reabsorption	1
HIF-1 signaling pathway	1
Bacterial invasion of epithelial cells	1
Vibrio cholerae infection	1
Glycosaminoglycan degradation	1
Phosphatidylinositol signaling system	1
Tryptophan metabolism	1
Homologous recombination	1
Toll-like receptor signaling pathway	1
Two-component system	1
mTOR signaling pathway	1
Amino sugar and nucleotide sugar metabolism	1
Porphyrin and chlorophyll metabolism	1
Retrograde endocannabinoid signaling	1
Salmonella infection	1
Nucleotide excision repair	1
Fatty acid metabolism	1
RNA degradation	1
Serotonergic synapse	1
Basal transcription factors	1
Shigellosis	1
Biosynthesis of amino acids	1
2-Oxocarboxylic acid metabolism	1
Steroid biosynthesis	1
Neurotrophin signaling pathway	1
Oocyte meiosis	1
Arginine and proline metabolism	1
Folate biosynthesis	1
FoxO signaling pathway	1
Inflammatory mediator regulation of TRP channels	1
Oxidative phosphorylation	1
Sulfur relay system	1
One carbon pool by folate	1
Retinol metabolism	1
Osteoclast differentiation	1
Aminoacyl-tRNA biosynthesis	1
Fc gamma R-mediated phagocytosis	1
Synaptic vesicle cycle	1
Parkinson's disease	1
N-Glycan biosynthesis	1
Melanoma	1
Type I diabetes mellitus	1
Glioma	1
Histidine metabolism	1
Prostate cancer	1
Glycosphingolipid biosynthesis - ganglio series	1
MicroRNAs in cancer	1
Glycosaminoglycan biosynthesis - heparan sulfate / heparin	1
Thyroid hormone signaling pathway	1
Phototransduction	1
Ribosome biogenesis in eukaryotes	1
AMPK signaling pathway	1
Glutathione metabolism	1
Terpenoid backbone biosynthesis	1
Glycosylphosphatidylinositol(GPI)-anchor biosynthesis	1
Vasopressin-regulated water reabsorption	1
Non-alcoholic fatty liver disease (NAFLD)	1
Glycerophospholipid metabolism	1
Apoptosis	1
Aminobenzoate degradation	1
Protein export	1
Long-term depression	1
Phagosome	1
Endocytosis	1
