# Supplementary material for: Genome-wide analysis of excretory/secretory proteins in Echinococcus multilocularis: insights into functional characteristics of the tapeworm secretome
Source: Parasit Vectors. 2015 Dec 30;8:666. doi: 10.1186/s13071-015-1282-7 (PMC4696181; doi:10.1186/s13071-015-1282-7)
Supplement: Additional file 7: Table S4. — Transcription analysis of all predicted ES proteins in E. multilocularis. (XLS 94 kb) [file 13071_2015_1282_MOESM7_ESM.xls]

## Sheet: Supplementary_file 4
Table S4. Transcription analysis of all predicted ES proteins in E. multilocularis.
Gene IDs	metacestode	pre-gravid	gravid	p-value	metacetode_vs_pre-gravid	p-value	metacestode_vs_gravid	p-value	pre-grevid_vs_gravid
EmuJ_000526800.1	0	27	26	0.07		0.06		0.98
EmuJ_000222500.1	10	4	1	0.33		0.07		0.4
EmuJ_000721100.1	0	0	1	0.17		0.11		0.34
EmuJ_000821200.1	3	4	4	0.66		0.8		0.85
EmuJ_000690300.1	28	17	10	0.5		0.19		0.53
EmuJ_000524100.1	54	38	17	0.66		0.15		0.31
EmuJ_000497000.1	35	17	12	0.33		0.14		0.62
EmuJ_000047000.1	0	58	104	0.87		0.86		0.42
EmuJ_000717200.1	31	51	65	0.7		0.55		0.79
EmuJ_000287900.1	0	8	6	0.09		0.06		0.82
EmuJ_000970500.1	83	38	43	0.29		0.37		0.87
EmuJ_001017000.1	0	5	1	0.11		0.13		0.2
EmuJ_000521400.1	0	0	0	1		1		1
EmuJ_000616000.1	4	3	2	0.65		0.4		0.69
EmuJ_000476300.1	2	4	3	0.55		0.9		0.63
EmuJ_000240300.1	0	16	26	0.08		0.05		0.58
EmuJ_000037200.1	0	7	1	0.11		0.16		0.1
EmuJ_000972900.1	0	436	331	0.06		0.06		0.76
EmuJ_001030300.1	32	80	47	0.19		0.57		0.45
EmuJ_001044500.1	0	0	0	1		1		1
EmuJ_000412600.1	203	38	44	0.11		0.12		0.86
EmuJ_000077900.1	0	0	1	0.13		0.08		0.34
EmuJ_000274400.1	0	0	0	1		1		1
EmuJ_000607300.1	914	100	12	0	up	0	up	0.01
EmuJ_000509800.1	16	5	9	0.13		0.45		0.44
EmuJ_000852500.1	59	42	45	0.64		0.7		0.93
EmuJ_000727700.1	34	48	20	0.61		0.47		0.22
EmuJ_001196100.1	8	5	6	0.52		0.69		0.79
EmuJ_000236100.1	20	293	305	0	down	0	down	0.96
EmuJ_000088000.1	560	1327	687	0.25		0.79		0.41
EmuJ_000061900.1	0	13	4	0	down	0	down	0.1
EmuJ_001179400.1	5	8	10	0.5		0.36		0.83
EmuJ_000557800.1	0	49	82	0.02		0.02		0.47
EmuJ_000299000.1	0	0	1	1		0.2		0.2
EmuJ_000625100.1	14	44	19	0.13		0.68		0.25
EmuJ_000122900.1	4	40	4	0.01		0.92		0
EmuJ_000685400.1	222	145	63	0.63		0.15		0.26
EmuJ_000078900.1	19	8	10	0.23		0.33		0.83
EmuJ_000275600.1	18	187	15	0	down	0.84		0
EmuJ_000050100.1	0	0	1	1		0.09		0.09
EmuJ_001137100.1	91	1543	5612	0.01		0	down	0.1
EmuJ_000552600.1	0	0	6	0.18		0	down	0.05
EmuJ_000502700.1	1	1	1	0.52		0.5		0.98
EmuJ_000428200.1	0	0	0	0.14		0.16		0.67
EmuJ_001136600.1	0	130	161	0.04		0.03		0.78
EmuJ_000518700.1	0	1	1	0.26		0.19		0.87
EmuJ_000004800.1	12	5	5	0.56		0.57		0.96
EmuJ_000549400.1	0	53	44	0.06		0.04		0.83
EmuJ_000289400.1	0	0	4	0.15		0.05		0.01
EmuJ_000270800.1	0	1	0	0.2		0.53		0.16
EmuJ_000740500.1	0	53	56	0.05		0.03		0.94
EmuJ_000913500.1	0	0	0	1		0.19		0.19
EmuJ_000901900.1	12	22	34	0.4		0.15		0.54
EmuJ_000647000.1	1515	373	388	0.06		0.07		0.96
EmuJ_000940300.1	0	0	0	1		0.24		0.24
EmuJ_000391800.1	828	333	199	0.21		0.05		0.47
EmuJ_000866100.1	170	136	117	0.75		0.6		0.83
EmuJ_000157700.1	0	0	0	1		0.26		0.26
EmuJ_000289700.1	0	4	1	0.06		0.24		0.17
EmuJ_001051900.1	2019	114	61	0	up	0	up	0.39
EmuJ_001113200.1	0	3	7	0.14		0.08		0.43
EmuJ_000881600.1	44	56	56	0.74		0.74		1
EmuJ_000063300.1	168	1	1	0	up	0	up	0.94
EmuJ_000129000.1	0	0	2	0.9		0.13		0.16
EmuJ_000942100.1	0	0	0	0.13		0.16		0.43
EmuJ_000829900.1	0	33	22	0.08		0.07		0.67
EmuJ_001025200.1	77	5	0	0.07		0.18		0.17
EmuJ_001154400.1	0	0	0	1		0.19		0.19
EmuJ_001200100.1	185	63	23	0.13		0	up	0.17
EmuJ_000945400.1	71	130	98	0.57		0.75		0.71
EmuJ_000313200.1	0	0	0	0.17		0.14		0.8
EmuJ_000181200.1	3	3	4	0.87		0.76		0.9
EmuJ_001137300.1	0	0	1	1		0.19		0.19
EmuJ_000312100.1	25	208	16	0	down	0.54		0
EmuJ_000422600.1	278	86	292	0.18		0.96		0.17
EmuJ_000219800.1	126	1494	2476	0.01		0	down	0.53
EmuJ_000907100.1	0	21	4	0.12		0.16		0.21
EmuJ_000888900.1	1	0	1	0.22		0.27		0.89
EmuJ_000119200.1	3	5	9	0.51		0.15		0.42
EmuJ_000680300.1	1	8	3	0.49		0.73		0.32
EmuJ_000164600.1	27	18	3	0.78		0.13		0.13
EmuJ_000130500.1	23	24	7	0.97		0.3		0.19
EmuJ_000518500.1	2	0	1	0.35		0.7		0.53
EmuJ_000087500.1	0	0	0	0.92		0.78		0.86
EmuJ_000987100.1	0	14	2	0.13		0.19		0.14
EmuJ_000989200.1	42	18	18	0.22		0.24		0.95
EmuJ_001126300.1	17	7	6	0.31		0.18		0.75
EmuJ_000365900.1	74	1	4	0	up	0.02		0.34
EmuJ_000772900.1	0	1	1	0.14		0.11		0.9
EmuJ_001132900.1	0	3	47	0.14		0.03		0.01
EmuJ_000347700.1	70	57	57	0.84		0.83		1
EmuJ_000274200.1	0	8	5	0.01		0.02		0.51
EmuJ_000253400.1	13	21	16	0.49		0.76		0.7
EmuJ_000357600.1	25	9	9	0.14		0.13		1
EmuJ_000046400.1	0	5	5	0.12		0.08		0.97
EmuJ_001055300.1	7	47	36	0.05		0.09		0.72
EmuJ_000849600.1	1021	346	308	0.2		0.16		0.88
EmuJ_000682900.1	564	26	44	0	up	0	up	0.47
EmuJ_000796300.1	1	1	2	0.76		0.32		0.2
EmuJ_000897600.1	51	12	9	0.08		0.03		0.73
EmuJ_000417300.1	3	0	0	0.01		0.01		0.88
EmuJ_000076200.1	0	73	69	0.04		0.03		0.95
EmuJ_000974700.1	79	0	2	0.18		0.02		0.19
EmuJ_000575400.1	96	16	12	0.12		0.06		0.79
EmuJ_000349900.1	3	0	2	0.03		0.7		0.08
EmuJ_000097200.1	40	74	42	0.39		0.95		0.42
EmuJ_000842800.1	0	2	0	0.17		1		0.17
EmuJ_000432900.1	346	5	28	0	up	0.01		0.12
EmuJ_001072800.1	817	72	58	0	up	0	up	0.78
EmuJ_000973700.1	41	58	67	0.69		0.55		0.83
EmuJ_000622500.1	0	41	38	0.02		0.02		0.92
EmuJ_000838600.1	0	0	1	1		0.19		0.19
EmuJ_000260500.1	191	5	0	0.01		0.15		0.17
EmuJ_000559000.1	8	0	1	0.47		0.06		0.67
EmuJ_000459200.1	30	20	16	0.59		0.4		0.76
EmuJ_000217900.1	0	2	5	0.01		0	down	0.28
EmuJ_001142400.1	0	0	34	1		0.06		0.06
EmuJ_000029200.1	0	0	0	1		0.19		0.19
EmuJ_000929500.1	51	2	4	0	up	0	up	0.31
EmuJ_000035400.1	1	0	0	0.42		0.88		0.21
EmuJ_000330350.1	0	26	26	0.07		0.05		0.99
EmuJ_000515500.1	0	0	1	1		0.08		0.08
EmuJ_000032300.1	0	0	1	1		0.1		0.1
EmuJ_000293200.1	1	0	1	0.12		0.96		0.11
EmuJ_000230200.1	119	72	84	0.55		0.67		0.83
EmuJ_000286400.1	0	13	1	0.09		0.19		0.03
EmuJ_000568200.1	0	1	3	0.03		0	down	0.33
EmuJ_000665800.1	0	24	26	0.1		0.07		0.93
EmuJ_000909300.1	15	14	15	0.91		0.97		0.88
EmuJ_000140000.1	46	8	5	0.04		0.01		0.53
EmuJ_000942300.1	0	0	0	0.25		0.28		0.73
EmuJ_000654200.1	1	26	26	0	down	0	down	0.97
EmuJ_000497800.1	4	4	5	0.83		0.9		0.73
EmuJ_001015600.1	223	209	138	0.93		0.51		0.57
EmuJ_000557700.1	0	51	86	0.02		0.02		0.46
EmuJ_000972800.1	0	3	4	0.14		0.1		0.85
EmuJ_000209200.1	196	49	12	0.16		0.01		0.13
EmuJ_000176100.1	315	220	258	0.72		0.84		0.84
EmuJ_000253000.1	11	12	13	0.88		0.77		0.89
EmuJ_000293300.1	0	0	0	0.86		0.99		0.81
EmuJ_000407500.1	0	4	0	0.04		0.1		0.02
EmuJ_000477400.1	332	371	204	0.91		0.6		0.41
EmuJ_000944900.1	46	0	2	0.18		0.03		0.16
EmuJ_000799300.1	72	102	154	0.64		0.31		0.58
EmuJ_000994800.1	0	38	47	0.02		0.02		0.75
EmuJ_000315600.1	1067	259	328	0.06		0.13		0.75
EmuJ_001061400.1	266	148	117	0.58		0.43		0.79
EmuJ_001054000.1	40	9	44	0.04		0.89		0.03
EmuJ_000059500.1	16	4	12	0.09		0.68		0.19
EmuJ_000354200.1	0	8	4	0.14		0.14		0.64
EmuJ_000614200.1	129	60	101	0.3		0.75		0.48
EmuJ_000996900.1	0	1	1	0.5		0.64		0.8
EmuJ_000699500.1/2	46	13	6	0.18		0.03		0.4
EmuJ_000381700.1	2644	65783	32386	0	down	0.01		0.53
EmuJ_000838000.1	15	0	1	0.18		0.04		0.16
EmuJ_000008800.1	203	38	44	0.11		0.12		0.86
EmuJ_000753000.1	0	3	8	0.08		0.04		0.21
EmuJ_000459700.1	24	12	11	0.35		0.3		0.95
EmuJ_000728700.1	39	26	22	0.61		0.46		0.84
EmuJ_000995000.1	1594	104	77	0	up	0	up	0.68
EmuJ_000463200.1	298	258	53	0.84		0.01		0.03
EmuJ_001143100.1	0	2	87	0.13		0.02		0
EmuJ_000525100.1	0	8	1	0.12		0.19		0.1
EmuJ_000322000.1	0	1	2	0.17		0.12		0.81
EmuJ_000532800.1	62	49	48	0.75		0.74		0.99
EmuJ_000471100.1	13	9	6	0.59		0.23		0.51
EmuJ_001034500.1	52	6	4	0.01		0	up	0.62
EmuJ_000638100.1	0	6	2	0.17		0.19		0.49
EmuJ_000489700.1	48	19	42	0.45		0.9		0.41
EmuJ_000929100.1	0	16	39	0	down	0	down	0.2
EmuJ_000340500.1	15	4	3	0.08		0.02		0.56
EmuJ_000293700.1	0	0	2	1		0.06		0.06
EmuJ_000968000.1	217	20	15	0.03		0.01		0.77
EmuJ_000087800.1	6	30	66	0.02		0	down	0.28
EmuJ_000781800.1	1	18	9	0.02		0.08		0.45
EmuJ_000394400.1	77	126	58	0.67		0.81		0.38
EmuJ_000550500.1	0	312	112	0.04		0.04		0.2
EmuJ_000480200.1	16	10	28	0.54		0.44		0.16
EmuJ_000217200.1	16	1807	1237	0	down	0	down	0.64
EmuJ_001183000.1	5	4	4	0.85		0.73		0.88
EmuJ_000143500.1	24	6	13	0.04		0.4		0.24
EmuJ_000105100.1	26	25	14	0.96		0.4		0.43
EmuJ_000677200.1	48	50	36	0.96		0.7		0.67
EmuJ_000064600.1	78	64	22	0.83		0.17		0.18
EmuJ_000732700.1	17	16	15	0.94		0.86		0.92
EmuJ_000210800.1	0	0	2	1		0.11		0.11
EmuJ_000974100.1	4	2	1	0.38		0.15		0.58
EmuJ_001110100.1	0	10	13	0	down	0	down	0.77
EmuJ_000460200.1	0	15	4	0	down	0.02		0.09
EmuJ_000081300.1	0	0	9	0.23		0.06		0.03
EmuJ_000425900.1	14	3	3	0.06		0.03		0.77
EmuJ_000709700.1	0	7	16	0	down	0	down	0.24
EmuJ_000417400.1	0	20	42	0.02		0.03		0.31
EmuJ_000147500.1	1	33	39	0	down	0	down	0.81
EmuJ_000804000.1	3	1	4	0.43		0.51		0.15
EmuJ_000575900.1	6	2	4	0.07		0.65		0.17
EmuJ_000924600.1	1	2	1	0.25		0.38		0.76
EmuJ_000014700.1	0	0	0	1		1		1
EmuJ_000159050.1	46	199	162	0.05		0.1		0.77
EmuJ_000718400.1	0	4	2	0.06		0.07		0.57
EmuJ_001197200.1	10	10	13	0.95		0.68		0.63
EmuJ_000523100.1	21	106	142	0.03		0.01		0.72
EmuJ_000184400.1	3	1	2	0.15		0.44		0.51
EmuJ_000811900.1	1	1	2	0.76		0.37		0.56
EmuJ_000950300.1	0	48	61	0.06		0.03		0.76
EmuJ_000065700.1	10	0	2	0	up	0.01		0.18
EmuJ_001120900.1	2	703	1811	0	down	0	down	0.36
EmuJ_001071400.1	0	118	60	0.05		0.05		0.43
EmuJ_000652800.1	1	0	1	0.09		0.98		0.09
EmuJ_000562100.1	0	0	0	0.1		0.14		0.37
EmuJ_000655700.1	1	0	1	0.02		0.4		0.12
EmuJ_000904500.1	38	4	7	0.01		0.03		0.61
EmuJ_000682600.1	0	10	1	0.11		0.19		0.04
EmuJ_000334500.1	1	0	1	0.16		0.88		0.21
EmuJ_000077700.1	0	4	6	0.07		0.04		0.54
EmuJ_000133900.1	12	10	11	0.8		0.96		0.83
EmuJ_001154800.1	0	5	11	0.01		0	down	0.29
EmuJ_000256000.1	32	35	67	0.87		0.3		0.38
EmuJ_000654600.1	7	1	1	0.02		0.02		0.83
EmuJ_000789900.1	13	3	3	0.04		0.02		0.81
EmuJ_000733600.1	44	5	9	0.01		0.04		0.45
EmuJ_000716600.1	46	9	8	0.03		0.02		0.9
EmuJ_001137000.1	0	164	198	0.04		0.02		0.8
EmuJ_000942500.1	0	0	1	0.13		0.1		0.63
EmuJ_000026300.1	0	0	0	0.48		1		0.39
EmuJ_000965700.1	72	68	37	0.93		0.33		0.37
EmuJ_000722600.1	11	80	48	0.02		0.07		0.59
EmuJ_000139500.1	0	0	1	0.18		0.09		0.08
EmuJ_000381800.1	0	147	91	0.04		0.03		0.54
EmuJ_000571400.1	439	705	184	0.61		0.35		0.07
EmuJ_000553100.1	13	7	3	0.58		0.2		0.41
EmuJ_000895200.1	0	0	2	0.49		0.02		0.1
EmuJ_000354500.1	0	5	4	0.17		0.16		0.8
EmuJ_001199900.1	10	6	11	0.46		0.93		0.41
EmuJ_000422700.1	28	267	162	0.01		0.06		0.48
EmuJ_000908900.1	43	9	29	0.03		0.59		0.11
EmuJ_000056900.1	10	11	13	0.96		0.76		0.79
EmuJ_000052100.1	0	3	25	0.04		0	down	0
EmuJ_000094600.1	187	83	121	0.31		0.6		0.63
EmuJ_000085400.1	61	167	58	0.19		0.96		0.18
EmuJ_000100700.1	320	159	99	0.43		0.18		0.52
EmuJ_000654500.1	7	1	1	0.02		0.02		0.83
EmuJ_000020700.1	0	0	0	0.4		0.16		0.5
EmuJ_000084900.1	0	2	1	0.17		0.19		0.49
EmuJ_000381500.1	15985	9998	2489	0.55		0.01		0.1
EmuJ_000083300.1	0	0	0	1		0.19		0.19
EmuJ_000832200.1	0	7	14	0	down	0	down	0.36
EmuJ_000905700.1	30	25	12	0.78		0.18		0.29
EmuJ_000096200.1	0	2	4	0.1		0.06		0.34
EmuJ_000946400.1	8	7	6	0.87		0.78		0.91
EmuJ_001142800.1	0	2	91	0.13		0.02		0
EmuJ_000751000.1	0	0	0	1		0.19		0.19
EmuJ_000653600.1	0	53	31	0.05		0.04		0.54
EmuJ_000686800.1	20	7	6	0.23		0.15		0.86
EmuJ_000634900.1	2	2	13	0.78		0.01		0.03
EmuJ_000569600.1	0	69	130	0.05		0.03		0.43
EmuJ_000289900.1	18	188	15	0	down	0.84		0
EmuJ_000923600.1	0	1	2	0.58		0.12		0.31
EmuJ_000215600.1	10	15	9	0.62		0.82		0.47
EmuJ_000065200.1	70	125	47	0.59		0.72		0.25
EmuJ_000524000.1	136	10	8	0.02		0.01		0.82
EmuJ_000618900.1	23	23	42	0.98		0.39		0.4
EmuJ_001136800.1	25	46	76	0.64		0.37		0.55
EmuJ_000654800.1	1	30	9	0	down	0.02		0.1
EmuJ_000537000.1	91	54	77	0.47		0.83		0.62
EmuJ_000006000.1	0	0	1	1		0.18		0.18
EmuJ_000062000.1	22	16	16	0.68		0.66		0.98
EmuJ_000229800.1	134	82	76	0.66		0.6		0.93
EmuJ_001046200.1	2	13	17	0.02		0.01		0.68
EmuJ_000520550.1	0	1	4	0.13		0.06		0.18
EmuJ_000732400.1	2	11	12	0.01		0.01		0.95
EmuJ_000771100.1	13	19	6	0.75		0.53		0.22
EmuJ_000396200.1	0	0	0	1		1		1
EmuJ_000551100.1	0	4	6	0.06		0.04		0.59
EmuJ_000961100.1	5	1	6	0.02		0.74		0.01
EmuJ_000973600.1	102	167	39	0.65		0.39		0.1
EmuJ_001037900.1	6	1	2	0.01		0.1		0.34
EmuJ_000753300.1	1	2	11	0.46		0.01		0.08
EmuJ_000879900.1	2	1	0	0.23		0.13		0.77
EmuJ_000025400.1	0	1	1	0.1		0.08		0.82
EmuJ_000695700.1	11	11	14	0.92		0.7		0.78
EmuJ_000157300.1	0	0	0	1		0.26		0.26
EmuJ_000066100.1	16	0	1	0.15		0.06		0.12
EmuJ_001201900.1	0	10	14	0.12		0.08		0.75
EmuJ_000702500.1	651	30	28	0	up	0	up	0.96
EmuJ_000199900.1	27	5	6	0.02		0.03		0.86
EmuJ_000038300.1	0	0	0	1		1		1
EmuJ_000981200.1	0	91	60	0.06		0.06		0.64
EmuJ_000079700.1	26	240	153	0.01		0.05		0.52
EmuJ_000439500.1	1	3	3	0.33		0.19		0.74
EmuJ_000443300.1	7	4	13	0.43		0.36		0.09
EmuJ_000284600.1	0	1	4	0.91		0.82		0.43
EmuJ_000967900.1	4	3	8	0.78		0.34		0.22
EmuJ_000205200.1	32	128	44	0.27		0.81		0.21
EmuJ_000381600.1	2380	65245	32207	0	down	0.01		0.54
EmuJ_000990500.1	21	3	45	0.02		0.28		0
EmuJ_000926700.1	206	189	84	0.9		0.21		0.25
EmuJ_001201300.1	112	13	5	0.01		0	up	0.28
EmuJ_000681500.1	11	149	133	0	down	0	down	0.87
EmuJ_000904400.1	1	1	1	0.96		0.54		0.5
EmuJ_000428150.2	65	48	31	0.67		0.3		0.55
EmuJ_000122600.1	27	2	0	0.07		0.18		0.17
EmuJ_000952900.1	12	5	6	0.3		0.36		0.89
EmuJ_000724800.1	934	638	604	0.61		0.57		0.94
EmuJ_000236300.2	0	0	2	0.23		0.16		0.01
EmuJ_001016600.1	1	3	6	0.15		0.03		0.47
EmuJ_000779000.1	38	24	57	0.5		0.57		0.22
EmuJ_000456150.1	14	16	22	0.89		0.55		0.65
EmuJ_000494500.1	16	22	14	0.81		0.94		0.67
EmuJ_000045400.1	1	37	18	0	down	0	down	0.31
EmuJ_000335500.1	0	23	17	0.03		0.03		0.68
EmuJ_001130650.1	3	0	0	0.01		0	up	0.76
EmuJ_000443900.1	3	2	2	0.41		0.71		0.64
EmuJ_000647500.1	0	0	51	1		0.06		0.06
EmuJ_001170900.1	0	94	65	0.03		0.02		0.62
EmuJ_000080800.1	0	20	38	0.02		0.03		0.36
EmuJ_000528720.1	121	128	84	0.94		0.6		0.56
EmuJ_001195900.1	1	1	2	1		0.33		0.33
EmuJ_000298100.1	7	1	1	0.04		0.02		0.82
EmuJ_000216800.1	0	356	452	0.02		0.03		0.74
EmuJ_000774050.1	5	5	10	0.97		0.32		0.34
EmuJ_000381100.1	10962	0	0	0.02		0.02		1
EmuJ_000846300.1	70	83	54	0.81		0.7		0.54
EmuJ_001024000.1	6	1	2	0.02		0.07		0.63
EmuJ_001136500.1	25	50	83	0.6		0.33		0.55
EmuJ_001074600.1	44	11	12	0.27		0.28		0.92
EmuJ_000759050.1	0	140	99	0.03		0.03		0.64
EmuJ_000218000.1	0	24	20	0.08		0.06		0.88
EmuJ_001072400.1	0	0	0	1		1		1
EmuJ_000477200.1	169	56	71	0.14		0.25		0.75
EmuJ_000073400.1	0	2	5	0.14		0.08		0.57
EmuJ_000393400.1	77	119	135	0.57		0.47		0.88
EmuJ_000992000.1	13	14	7	0.89		0.5		0.41
EmuJ_000218500.1	2	5	3	0.33		0.84		0.42
EmuJ_000667300.1	8	10	13	0.81		0.54		0.71
EmuJ_000512300.1	0	0	0	1		0.16		0.16
EmuJ_000419800.1	254	58	16	0.14		0.01		0.17
EmuJ_000079200.1	11	7	8	0.51		0.69		0.79
EmuJ_000897500.1	24	10	10	0.22		0.25		0.94
EmuJ_000289800.1	133	98	23	0.66		0.01		0.04
EmuJ_000206800.1	0	0	0	0.13		0.49		0.38
EmuJ_000262050.1	237	27	34	0.01		0.02		0.75
EmuJ_001189400.1	0	25	12	0.08		0.08		0.46
EmuJ_000121600.1	11	16	33	0.59		0.12		0.31
EmuJ_000104000.1	3	1	2	0.2		0.46		0.56
EmuJ_000468100.1	30	20	28	0.56		0.9		0.64
EmuJ_000002900.1	0	0	0	0.46		0.23		0.76
EmuJ_000311900.1	14141	719	41	0	up	0	up	0
EmuJ_000724500.1	2504	2402	1573	0.96		0.55		0.56
EmuJ_000170400.1	0	72	81	0.05		0.03		0.87
EmuJ_000417000.1	0	0	1	1		0.16		0.16
EmuJ_000342900.1	5375	4	1	0	up	0	up	0.21
EmuJ_000820800.1	1	2	1	0.72		0.69		0.44
EmuJ_000056800.1	76	53	30	0.62		0.19		0.42
EmuJ_000561000.1	18239	902	48	0	up	0	up	0
EmuJ_000511000.1	1194	1023	288	0.86		0.1		0.08
EmuJ_000824400.1	11	20	82	0.41		0.01		0.06
EmuJ_000141000.1	24	6	13	0.05		0.4		0.24
EmuJ_000552500.1	169	1	1	0	up	0	up	0.86
EmuJ_000543900.1	0	90	73	0.04		0.03		0.78
EmuJ_000434700.1	2101	222	165	0.01		0	up	0.71
EmuJ_001137400.1	0	0	9	1		0.09		0.09
EmuJ_000381200.1	25251	16	13	0	up	0	up	0.81
EmuJ_000170200.1	78	35	87	0.29		0.88		0.22
EmuJ_000450800.1	138	39	30	0.09		0.03		0.73
EmuJ_000068100.1	13	0	1	0	up	0	up	0.27
EmuJ_000082200.1	0	0	9	0.06		0.02		0
EmuJ_000429100.1	23	11	14	0.59		0.71		0.81
EmuJ_000417500.1	0	11	19	0	down	0	down	0.45
EmuJ_000098300.1	0	7	7	0.04		0.04		0.96
EmuJ_000715200.1	1259	643	590	0.42		0.36		0.9
EmuJ_001034000.1	10	0	6	0.01		0.53		0.04
EmuJ_000292200.1	0	0	0	0.85		0.99		0.8
EmuJ_000088500.1	6	1	4	0.02		0.68		0.06
EmuJ_000302900.1	15	11	17	0.63		0.87		0.52
EmuJ_000696800.1	5	1	2	0.01		0.18		0.18
EmuJ_000256600.1	211	50	41	0.06		0.02		0.79
EmuJ_000981800.1	20	4	3	0.03		0.01		0.73
EmuJ_000079600.1	0	16	85	0.08		0.03		0.06
EmuJ_000558600.1	0	0	0	0.21		0.02		0.21
EmuJ_001148800.1	7	12	4	0.47		0.53		0.17
EmuJ_000150000.1	214	166	211	0.75		0.99		0.77
EmuJ_000530400.1	0	2	6	0.05		0	down	0.11
EmuJ_000982800.1	1	0	1	0.18		0.68		0.14
EmuJ_000559400.1	18	187	15	0	down	0.77		0
EmuJ_000693800.1	292	67	5	0.16		0	up	0.02
EmuJ_000174100.1	2	7	6	0.39		0.39		0.97
EmuJ_001046700.1	0	20	9	0.08		0.08		0.41
EmuJ_000304800.1	1	622	659	0	down	0	down	0.95
EmuJ_001148900.1	27	357	10	0.03		0.47		0
EmuJ_000290500.1	4	1	0	0.06		0.02		0.62
EmuJ_000089900.1	5	6	6	0.88		0.93		0.94
EmuJ_001160900.1	0	0	2	1		0.19		0.19
EmuJ_000554900.1	28	3	9	0.02		0.15		0.27
EmuJ_000079500.1	27	42	43	0.68		0.65		0.97
EmuJ_000922200.1	656	194	197	0.08		0.09		0.98
EmuJ_000011300.1	1	0	0	0.11		0.43		0.12
EmuJ_000823900.1	165	0	0	0.1		0.1		1
EmuJ_000878400.1	0	1	2	0.09		0.04		0.68
EmuJ_000936200.1	1	47	54	0	down	0	down	0.85
EmuJ_000843000.1	17	11	10	0.63		0.49		0.85
EmuJ_000264650.2	73	2	2	0.01		0	up	1
EmuJ_000926400.1	0	0	1	0.4		0.72		0.23
EmuJ_000443200.1	6	3	5	0.41		0.79		0.58
EmuJ_000893400.1	17	10	14	0.47		0.77		0.66
EmuJ_001136900.1	0	9	188	0.12		0.02		0
EmuJ_001169400.1	7	37	53	0.02		0.01		0.62
EmuJ_000589800.1	13	30	14	0.39		0.89		0.39
EmuJ_000025500.1	0	3	1	0.13		0.16		0.21
EmuJ_000885900.1	14	7	6	0.39		0.29		0.85
EmuJ_000926000.1	0	9	10	0.1		0.07		0.9
EmuJ_000521200.1	52	12	4	0.22		0.03		0.27
EmuJ_000906400.1	6	10	10	0.51		0.46		0.95
EmuJ_000737200.1	23	303	154	0.02		0.08		0.34
EmuJ_001010300.1	0	0	0	1		1		1
EmuJ_001103500.1	48	1	4	0.01		0.03		0.32
EmuJ_000380800.1	274	28	15	0.02		0	up	0.47
EmuJ_000215700.1	0	2	2	0.17		0.14		0.95
EmuJ_001039800.1	4549	37	26	0	up	0	up	0.72
EmuJ_000133800.1	46	14	11	0.25		0.17		0.84
EmuJ_000654100.1	3	1	1	0.12		0.2		0.74
EmuJ_000869600.1	78	31	49	0.2		0.51		0.53
EmuJ_000917500.1	25	8	8	0.13		0.13		0.98
EmuJ_000225800.1	3	3	7	0.9		0.3		0.25
EmuJ_001200300.1	8	0	2	0	up	0.06		0.15
EmuJ_000196300.1	6	2	6	0.21		0.99		0.19
EmuJ_000515550.1	0	427	263	0.04		0.04		0.56
EmuJ_000855000.1	3	1	1	0.18		0.22		0.9
EmuJ_000295100.1	0	0	16	0.18		0	down	0.02
EmuJ_000286500.1	0	17	2	0.04		0.26		0.03
EmuJ_000053800.1	339	184	63	0.4		0.02		0.13
EmuJ_001070600.1	0	14	10	0.09		0.07		0.76
EmuJ_000185400.1	0	37	13	0.08		0.09		0.31
EmuJ_000948600.1	0	0	0	1		1		1
EmuJ_000342500.1	0	0	1	1		0.16		0.16
EmuJ_001005600.1	0	0	0	0.18		0.41		0.19
EmuJ_000884100.1	4	14	6	0.13		0.6		0.28
EmuJ_000372100.1	0	4	1	0.06		0.24		0.17
EmuJ_000423600.1	7	1	1	0.15		0.06		0.71
EmuJ_000290400.1	5	0	0	0.19		0.06		0.22
EmuJ_000179900.1	0	22	15	0.09		0.07		0.7
EmuJ_000633500.1	0	6	1	0.12		0.16		0.15
EmuJ_000144800.1	19	12	17	0.54		0.92		0.6
EmuJ_000419100.1	444	22	26	0	up	0	up	0.85
EmuJ_000283900.1	0	0	2	1		0.19		0.19
EmuJ_000261100.1	0	0	0	0.14		0.12		0.82
EmuJ_000335300.1	0	0	0	1		0.19		0.19
EmuJ_000790300.1	10	4	4	0.24		0.19		0.89
EmuJ_000061700.1	0	173	153	0.02		0.03		0.86
EmuJ_000158900.1	0	139	194	0.03		0.02		0.65
EmuJ_000290700.1	0	0	0	1		0.13		0.13
EmuJ_000991900.1	115	109	33	0.96		0.29		0.2
EmuJ_000604800.1	6	2	1	0.35		0.14		0.62
EmuJ_000639900.1	0	11	9	0.08		0.06		0.8
EmuJ_000325200.1	22	21	39	0.95		0.41		0.38
EmuJ_000549200.1	0	3	0	0.17		1		0.17
EmuJ_000575500.1	2	4	1	0.61		0.59		0.27
EmuJ_000221600.1	0	0	1	1		0.16		0.16
EmuJ_000524200.1	9	1	13	0.01		0.65		0
EmuJ_000412500.1	15246	888	444	0	up	0	up	0.35
EmuJ_001175800.1	0	17	15	0.08		0.06		0.87
EmuJ_000610100.1	1	0	0	0.25		0.39		0.76
EmuJ_000496900.1	19	40	11	0.56		0.68		0.17
EmuJ_000277800.1	39	53	22	0.68		0.39		0.21
EmuJ_000574000.1	0	0	0	0.86		0.99		0.87
EmuJ_000422400.1	2	1	2	0.31		0.72		0.17
EmuJ_000948200.1	0	3	1	0.36		0.43		0.15
EmuJ_000239700.1	0	204	186	0.04		0.03		0.91
EmuJ_000475600.1	25	16	2	0.71		0.06		0.08
EmuJ_000943000.1	11	9	15	0.85		0.71		0.57
EmuJ_000107120.1	53	54	36	0.97		0.61		0.58
EmuJ_000838700.1	1	2	2	0.82		0.53		0.7
EmuJ_000959800.1	5	4	11	0.72		0.3		0.17
EmuJ_000035500.1	0	576	0	0.03		1		0.03
EmuJ_001113100.1	292	0	0	0.02		0	up	0.19
EmuJ_001158500.1	514	259	58	0.44		0.02		0.06
EmuJ_000716200.1	0	0	0	1		1		1
EmuJ_001081700.1	9	9	6	0.91		0.61		0.7
EmuJ_000081200.1	0	8	27	0.02		0.03		0.09
EmuJ_000361100.1	0	19	9	0.27		0.3		0.77
EmuJ_001169000.1	6	21	26	0.17		0.09		0.75
EmuJ_000866400.1	7	18	18	0.2		0.18		0.97
EmuJ_000525400.1	0	8	1	0.12		0.19		0.1
EmuJ_000336000.1	0	0	0	1		1		1
EmuJ_000009000.1	0	0	0	1		0.38		0.38
EmuJ_000224700.1	24	7	3	0.08		0.01		0.28
EmuJ_000126000.1	0	0	0	0.15		0.56		0.16
EmuJ_000000300.1	0	1	0	0.06		0.11		0.11
EmuJ_000678900.1	4	0	1	0	up	0.01		0.33
EmuJ_000348100.1	70	101	146	0.64		0.37		0.66
EmuJ_001109600.1	4	8	6	0.39		0.62		0.71
EmuJ_000080900.1	0	21	26	0.05		0.05		0.78
EmuJ_000312800.1	0	4	1	0.17		0.19		0.49
EmuJ_000092400.1	0	60	53	0.06		0.05		0.88
EmuJ_000942600.1	0	0	1	0.13		0.1		0.63
EmuJ_001136700.1	0	195	10085	0.04		0.06		0
EmuJ_001030900.1	31	5	5	0.02		0.02		0.95
EmuJ_000948900.1	0	94	65	0.86		0.86		0.6
EmuJ_001143900.1	277	64	74	0.14		0.16		0.86
EmuJ_001024600.1	0	0	11	1		0.11		0.11
EmuJ_000122700.1	4132	1669	78	0.27		0	up	0
EmuJ_000290100.1	6352	236	11	0	up	0	up	0
EmuJ_000006400.1	0	0	0	1		0.26		0.26
EmuJ_000124500.1	3	1	1	0.3		0.35		0.88
EmuJ_001084700.1	0	1	1	0.33		0.47		0.8
EmuJ_000068600.1	0	587	403	0.04		0.04		0.63
EmuJ_000703500.1	5	15	24	0.22		0.06		0.53
EmuJ_000354000.1	0	0	0	0.67		0.62		0.95
EmuJ_000421900.1	25	5	8	0.03		0.12		0.55
EmuJ_000329000.1	12	1	0	0	up	0	up	0.21
EmuJ_001002700.1	31	47	64	0.55		0.32		0.68
EmuJ_000534800.1	137	662	457	0.13		0.24		0.6
EmuJ_001050000.1	1131	277	129	0.07		0	up	0.29
EmuJ_000189700.1	10	4	22	0.28		0.27		0.03
EmuJ_000225400.1	35	21	17	0.48		0.3		0.75
EmuJ_000232300.1	1	2	4	0.9		0.31		0.37
EmuJ_000245100.1	8	7	19	0.89		0.2		0.16
EmuJ_001094900.1	373	89	59	0.1		0.03		0.6
EmuJ_000498000.1	0	4	1	0.13		0.14		0.34
EmuJ_000548800.1	18	223	110	0.04		0.13		0.34
EmuJ_000047400.1	0	0	1	1		0.2		0.2
EmuJ_000315500.1	0	22	11	0.11		0.11		0.52
EmuJ_000293900.1	0	15	4	0.1		0.1		0.28
EmuJ_001199600.1	0	0	1	0.51		0.17		0.47
EmuJ_000997200.1	5	1	2	0.02		0.12		0.45
EmuJ_000321600.1	3	67	83	0	down	0	down	0.77
EmuJ_000185700.1	0	50	37	0.06		0.04		0.71
EmuJ_000318000.1	62	50	27	0.77		0.26		0.4
EmuJ_001163400.1	218	172	115	0.73		0.36		0.57
EmuJ_000020500.1	0	0	0	0.49		1		0.44
EmuJ_000406000.1	0	0	0	0.09		0.06		0.86
EmuJ_000270900.1	0	7	1	0.05		0.09		0.07
EmuJ_000415200.1	4835	1111	895	0.04		0.02		0.77
EmuJ_000050500.1	0	0	1	1		0.2		0.2
EmuJ_001023100.1	5	1	1	0.08		0.05		0.84
EmuJ_000847900.1	100	77	22	0.82		0.2		0.2
EmuJ_000280400.1	0	0	0	1		1		1
EmuJ_000815250.1	0	0	1	0.24		0.08		0.59
EmuJ_000766900.1	6	17	10	0.17		0.45		0.51
EmuJ_000821500.1	2696	142	118	0	up	0	up	0.81
EmuJ_000260100.1	20	27	25	0.7		0.76		0.94
EmuJ_000814400.1	11	10	31	0.88		0.14		0.11
EmuJ_000139900.1	36	0	1	0	up	0	up	0.02
EmuJ_000560800.1	18	188	15	0	down	0.84		0
EmuJ_000394600.1	0	0	0	1		1		1
EmuJ_000190300.1	3	2	3	0.77		0.8		0.59
EmuJ_001196700.1	25	62	39	0.28		0.59		0.53
EmuJ_001081300.1	704	79	15	0.01		0	up	0.07
EmuJ_000976600.1	352	72	17	0.08		0	up	0.1
EmuJ_000430700.1	780	357	83	0.4		0.02		0.08
EmuJ_000043400.1	0	2	0	0.17		1		0.17
EmuJ_000751800.1	29	22	17	0.7		0.47		0.74
EmuJ_000932700.1	16	17	9	0.92		0.48		0.4
EmuJ_001146900.1	6	3367	2197	0	down	0	down	0.65
EmuJ_000790200.1	89	58	52	0.57		0.47		0.88
EmuJ_000381400.1	3342	26	3	0	up	0	up	0.06
EmuJ_000354300.1	0	41	18	0.08		0.08		0.4
EmuJ_000508400.1	0	3	2	0.01		0.01		0.85
EmuJ_000806200.1	2	63	62	0	down	0	down	1
EmuJ_001046600.1	1	0	1	0.01		0.47		0
EmuJ_000638000.1	4	0	1	0	up	0.09		0.18
EmuJ_000087900.1	478	415	957	0.85		0.38		0.26
EmuJ_000619300.1	0	0	1	0.52		0.39		0.14
EmuJ_000596300.1	78	577	393	0.01		0.03		0.63
EmuJ_000044300.1	0	0	1	0.14		0.09		0.31
EmuJ_001142100.1	218	143	92	0.56		0.23		0.54
EmuJ_000166100.1	0	0	2	1		0.19		0.19
EmuJ_000236700.1	13	1	1	0	up	0	up	0.64
EmuJ_000905500.1	0	4	3	0.04		0.04		0.67
EmuJ_000106400.1	1	16	7	0	down	0.05		0.25
EmuJ_000114700.1	0	0	0	1		1		1
EmuJ_001112500.1	130	0	0	0.02		0	up	0.16
EmuJ_000551600.1	42	38	37	0.92		0.9		0.98
EmuJ_000012500.1	1	0	0	0.37		0.37		1
EmuJ_000092700.1	0	0	0	1		1		1
EmuJ_000880000.1	3	4	6	0.53		0.28		0.64
EmuJ_000630000.1	2	2	1	0.92		0.9		0.82
EmuJ_000211300.1	3	1	3	0.23		0.93		0.27
EmuJ_000008400.1	2	2	0	0.89		0.14		0.18
EmuJ_000081100.1	0	1	28	0.05		0.02		0
EmuJ_000934500.1	0	1	1	0.17		0.16		0.74
EmuJ_000245000.1	19	43	33	0.31		0.48		0.73
EmuJ_000045300.1	0	11	11	0.03		0.03		0.99
EmuJ_000278100.1	0	0	2	0.17		0.06		0.01
EmuJ_001189200.1	2	5	7	0.43		0.2		0.64
EmuJ_000643450.1	163	5	3	0	up	0	up	0.52
EmuJ_000405800.1	0	0	0	0.15		1		0.15
EmuJ_000877700.1	103	354	153	0.11		0.61		0.24
EmuJ_000235500.1	428	128	72	0.09		0.01		0.43
EmuJ_000945300.1	21	14	31	0.76		0.75		0.39
EmuJ_000061800.1	0	14	4	0	down	0	down	0.1
EmuJ_001003700.1	309	9	8	0	up	0	up	0.89
EmuJ_000509000.1	0	1	0	0.17		0.27		0.3
EmuJ_000948500.1	0	0	0	1		1		1
EmuJ_000711800.1	28	92	48	0.29		0.62		0.42
EmuJ_000578300.1	0	2	6	0.03		0.02		0.16
EmuJ_000194100.1	9	0	1	0.18		0.09		0.14
EmuJ_000530500.2	0	23	26	0.08		0.05		0.89
EmuJ_000216000.1	0	1	2	0.03		0	down	0.44
EmuJ_000434920.1	29	23	9	0.74		0.13		0.23
EmuJ_001087600.1	9	2	3	0.11		0.11		0.97
EmuJ_000405700.1	0	0	0	0.3		1		0.3
EmuJ_000537200.1	0	10	4	0.12		0.13		0.39
EmuJ_000196600.1	0	1	0	0.06		0.13		0.04
EmuJ_000627020.1	19	47	29	0.27		0.6		0.51
EmuJ_000184900.1	210	979	254	0.12		0.83		0.18
EmuJ_000967200.1	19	0	0	0.18		0.18		1
EmuJ_000094100.1	91	18	9	0.15		0.04		0.47
EmuJ_000993900.1	0	83	22	0.04		0.05		0.11
EmuJ_000371200.1	0	0	0	1		1		1
EmuJ_001132700.1	29	33	29	0.88		0.97		0.84
EmuJ_000733100.1	254	52	61	0.08		0.12		0.84
EmuJ_000643400.1	1	3	6	0.21		0.05		0.47
EmuJ_000055800.1	143	48	32	0.34		0.18		0.68
EmuJ_000715700.1	87	68	45	0.74		0.35		0.55
EmuJ_000303300.1	166	66	35	0.19		0.03		0.37
EmuJ_000822800.1	51	109	78	0.5		0.7		0.69
EmuJ_000220500.1	23	13	16	0.45		0.62		0.78
EmuJ_000284200.1	20	20	5	0.99		0.08		0.08
EmuJ_000495600.1	229	15	10	0.02		0	up	0.72
EmuJ_000404800.1	16	173	15	0	down	0.99		0
EmuJ_000781600.1	0	7	8	0	down	0	down	0.92
EmuJ_000069600.1	1	0	1	0.08		0.89		0.1
EmuJ_000699700.1	0	25	4	0.04		0.07		0.04
EmuJ_000974200.1	20	15	10	0.84		0.62		0.71
EmuJ_000436600.1	1	0	0	0.04		0.09		0.69
EmuJ_001144700.1	42	47	43	0.89		0.98		0.91
EmuJ_000559200.1	18236	901	48	0	up	0	up	0
EmuJ_000012300.1	17	39	17	0.7		0.99		0.41
EmuJ_000650400.1	0	0	2	1		0.14		0.14
EmuJ_000298500.1	7	63	3	0.3		0.69		0
EmuJ_000807400.1	5	1	1	0.03		0.1		0.54
EmuJ_000543800.1	446	228	111	0.35		0.05		0.31
EmuJ_000291100.1	18236	901	48	0	up	0	up	0
EmuJ_000641100.1	53	11	9	0.06		0.03		0.73
EmuJ_000371000.1	0	1	0	0.17		1		0.17
EmuJ_001023000.1	3	2	3	0.48		0.83		0.36
EmuJ_000567400.1	1295	19	77	0	up	0	up	0.06
EmuJ_000316500.1	0	88	37	0.04		0.04		0.28
EmuJ_000701800.1	98	20	79	0.05		0.8		0.08
EmuJ_000019900.1	0	0	0	0.47		0.87		0.46
EmuJ_000324800.1	0	5	11	0.01		0	down	0.35
EmuJ_000913400.1	184	113	184	0.49		1		0.49
EmuJ_000451400.1	0	270	223	0.02		0.02		0.79
EmuJ_000486500.1	1650	64	188	0	up	0	up	0.14
EmuJ_000042400.1	0	50	15	0.06		0.07		0.2
EmuJ_000458200.1	17	0	1	0	up	0	up	0.21
EmuJ_000086100.1	2	5	8	0.2		0.04		0.44
EmuJ_000049700.1	0	0	0	1		0.19		0.19
EmuJ_000854100.1	37	16	24	0.24		0.57		0.54
EmuJ_000665000.1	49	32	23	0.54		0.28		0.63
EmuJ_000838300.1	0	0	1	0.86		0.36		0.28
EmuJ_000144350.1	0	0	0	0.18		0.08		0.47
EmuJ_001120400.1	8	25	10	0.23		0.82		0.28
EmuJ_000111700.1	0	1	2	0.36		0.24		0.79
EmuJ_001100400.1	0	6	9	0	down	0	down	0.58
EmuJ_000076000.1	0	31	15	0.08		0.08		0.47
EmuJ_000071200.1	0	10	10	0.09		0.07		0.99
EmuJ_000724600.1	25	206	60	0.08		0.47		0.11
EmuJ_000336100.1	0	32	2355	0.08		0.04		0
EmuJ_000098200.1	0	19	18	0.07		0.04		0.93
EmuJ_000704400.1	34	7	10	0.03		0.11		0.52
EmuJ_001160600.1	0	5	0	0.11		0.19		0.05
EmuJ_001176900.1	4	0	0	0.01		0	up	0.59
EmuJ_000381000.1	4	3	2	0.69		0.33		0.57
EmuJ_001072600.1	0	0	0	1		1		1
EmuJ_000749600.1	10	4	2	0.24		0.08		0.61
EmuJ_000942000.1	0	84	59	0.06		0.04		0.69
EmuJ_000063620.1	796	27	14	0	up	0	up	0.44
EmuJ_000258000.1	0	248	96	0.04		0.04		0.24
EmuJ_000172300.1	1	168	155	0	down	0	down	0.91
EmuJ_000643500.1	368	11	4	0	up	0	up	0.22
