# Supplementary material for: Genome-wide analysis of excretory/secretory proteins in Echinococcus multilocularis: insights into functional characteristics of the tapeworm secretome
Source: Parasit Vectors. 2015 Dec 30;8:666. doi: 10.1186/s13071-015-1282-7 (PMC4696181; doi:10.1186/s13071-015-1282-7)
Supplement: Additional file 9: Table S5. — Positively selected genes of ES protein coding genes in E. multilocularis. (XLS 14 kb) [file 13071_2015_1282_MOESM9_ESM.xls]

## Sheet: Additional file 8
Table S5. Positively selected genes of ES protein coding genes in E. multilocularis.
Gene ID	FPKM in metacestode	FPKM in pre-gravid	FPKM in gravid	Annotation
EmuJ_001196100	8	5	6	DnaJ domain containing protein
EmuJ_001189200	2	5	7	complement C1q tumor necrosis factor
EmuJ_000303300	166	66	35	expressed protein
EmuJ_000284200	20	20	5	expressed protein
EmuJ_000849600	1021	346	308	proteinase inhibitor I25, cystatin
EmuJ_001169400	7	37	53	iron:zinc purple acid phosphatase protein
EmuJ_000972900	0	436	331	expressed conserved protein
EmuJ_001126300	17	7	6	Like Sm ribonucleoprotein, core
EmuJ_000569600	0	69	130	expressed conserved protein
EmuJ_000342900	5375	4	1	EG19 antigen
EmuJ_000147500	1	33	39	expressed conserved protein
